# Supplementary material for: A Vitis vinifera basic helix–loop–helix transcription factor enhances plant cell size, vegetative biomass and reproductive yield
Source: Plant Biotechnol J. 2018 Apr 16;16(9):1595–615. doi: 10.1111/pbi.12898 (PMC6096725; doi:10.1111/pbi.12898)
Supplement: Supplementary file 3 — Table S1 List of differentially expressed genes in inflorescences, leaves, and roots following Venn Diagram analysis. Table S2 List of differentially expressed genes in inflorescences. Table S3 List of differentially expressed genes in leaves. Table S4 List of differentially expressed genes in roots. Table S5 List of network‐connected genes in inflorescences, leaves, and roots following Venn diagram analysis. Table S6 List of network‐connected genes in inflorescences. Table S7 List of network‐connected genes in leaves. Table S8 List of network‐connected genes in roots. [file PBI-16-1595-s001.xlsx]

## Sheet: Inflorescence|Leaf|Root
Table S1. List of differentially expressed genes in inflorescence, leaf, and root following Venn diagram analysis.
Gene ID	Gene Symbol	Description	Consensus messenger RNA relative abundance	Tissue
AT1G03200	AT1G03200	hypothetical protein	Increased	Inflorescence|Leaf|Root
AT1G05550	AT1G05550	hypothetical protein (DUF295)	Decreased	Inflorescence|Leaf|Root
AT1G05575	AT1G05575	transmembrane protein	Increased	Inflorescence|Leaf|Root
AT1G06640	AT1G06640	2-oxoglutarate (2OG) and Fe(II)-dependent oxygenase superfamily protein	Increased	Inflorescence|Leaf|Root
AT1G09420	G6PD4	glucose-6-phosphate dehydrogenase 4	Decreased	Inflorescence|Leaf|Root
AT1G09910	AT1G09910	Rhamnogalacturonate lyase family protein	Increased	Inflorescence|Leaf|Root
AT1G09995	AT1G09995	DNA repair DEAD helicase RAD3/XP-D subfamily protein	Increased	Inflorescence|Leaf|Root
AT1G10000	AT1G10000	Ribonuclease H-like superfamily protein	Increased	Inflorescence|Leaf|Root
AT1G10110	AT1G10110	F-box family protein	Decreased	Inflorescence|Leaf|Root
AT1G10370	ERD9	Glutathione S-transferase family protein	Decreased	Inflorescence|Leaf|Root
AT1G12340	AT1G12340	Cornichon family protein	Decreased	Inflorescence|Leaf|Root
AT1G12390	AT1G12390	Cornichon family protein	Increased	Inflorescence|Leaf|Root
AT1G12620	AT1G12620	Pentatricopeptide repeat (PPR) superfamily protein	Increased	Inflorescence|Leaf|Root
AT1G13470	AT1G13470	hypothetical protein (DUF1262)	Decreased	Inflorescence|Leaf|Root
AT1G15125	AT1G15125	S-adenosyl-L-methionine-dependent methyltransferases superfamily protein	Increased	Inflorescence|Leaf|Root
AT1G15790	AT1G15790	mediator of RNA polymerase II transcription subunit 15a-like protein	Increased	Inflorescence|Leaf|Root
AT1G15870	AT1G15870	Mitochondrial glycoprotein family protein	Decreased	Inflorescence|Leaf|Root
AT1G15885	AT1G15885	hypothetical protein	Increased	Inflorescence|Leaf|Root
AT1G15890	AT1G15890	Disease resistance protein (CC-NBS-LRR class) family	Increased	Inflorescence|Leaf|Root
AT1G17240	RLP2	receptor like protein 2	Increased	Inflorescence|Leaf|Root
AT1G19020	AT1G19020	CDP-diacylglycerol-glycerol-3-phosphate 3-phosphatidyltransferase	Increased	Inflorescence|Leaf|Root
AT1G20590	AT1G20590	cyclin	Decreased	Inflorescence|Leaf|Root
AT1G20690	AT1G20690	SWI-SNF-related chromatin binding protein	Increased	Inflorescence|Leaf|Root
AT1G21130	IGMT4	O-methyltransferase family protein	Increased	Inflorescence|Leaf|Root
AT1G23935	AT1G23935	apoptosis inhibitory protein	Decreased	Inflorescence|Leaf|Root
AT1G23960	AT1G23960	hypothetical protein (DUF626)	Increased	Inflorescence|Leaf|Root
AT1G24240	AT1G24240	Ribosomal protein L19 family protein	Increased	Inflorescence|Leaf|Root
AT1G24793	LpxC1	UDP-3-O-acyl N-acetylglycosamine deacetylase family protein	Increased	Inflorescence|Leaf|Root
AT1G24800	AT1G24800	F-box family protein	Increased	Inflorescence|Leaf|Root
AT1G24880	LpxC2	UDP-3-O-acyl N-acetylglycosamine deacetylase family protein	Increased	Inflorescence|Leaf|Root
AT1G24881	AT1G24881	F-box family protein	Increased	Inflorescence|Leaf|Root
AT1G24996	AT1G24996	hypothetical protein	Increased	Inflorescence|Leaf|Root
AT1G25055	AT1G25055	F-box family protein	Increased	Inflorescence|Leaf|Root
AT1G25141	AT1G25141	F-box associated ubiquitination effector family protein	Increased	Inflorescence|Leaf|Root
AT1G25145	LpxC4	UDP-3-O-acyl N-acetylglycosamine deacetylase family protein	Increased	Inflorescence|Leaf|Root
AT1G25150	AT1G25150	F-box family protein	Increased	Inflorescence|Leaf|Root
AT1G25211	AT1G25211	F-box family protein	Increased	Inflorescence|Leaf|Root
AT1G26530	AT1G26530	PIN domain-like family protein	Decreased	Inflorescence|Leaf|Root
AT1G27180	AT1G27180	disease resistance protein (TIR-NBS-LRR class)	Increased	Inflorescence|Leaf|Root
AT1G27540	AT1G27540	F-box protein (DUF295)	Increased	Inflorescence|Leaf|Root
AT1G27940	ABCB13	P-glycoprotein 13	Decreased	Inflorescence|Leaf|Root
AT1G28670	ARAB-1	GDSL-like Lipase/Acylhydrolase superfamily protein	Increased	Inflorescence|Leaf|Root
AT1G29410	PAI3	phosphoribosylanthranilate isomerase 3	Increased	Inflorescence|Leaf|Root
AT1G29560	AT1G29560	Zinc finger C-x8-C-x5-C-x3-H type family protein	Decreased	Inflorescence|Leaf|Root
AT1G29600	AT1G29600	Zinc finger C-x8-C-x5-C-x3-H type family protein	Increased	Inflorescence|Leaf|Root
AT1G30160	AT1G30160	hypothetical protein (DUF295)	Increased	Inflorescence|Leaf|Root
AT1G31600	TRM9	RNA-binding (RRM/RBD/RNP motifs) family protein	Increased	Inflorescence|Leaf|Root
AT1G31710	AT1G31710	Copper amine oxidase family protein	Increased	Inflorescence|Leaf|Root
AT1G32010	AT1G32010	myosin heavy chain-like protein	Decreased	Inflorescence|Leaf|Root
AT1G32310	SAMBA	valine-tRNA ligase	Increased	Inflorescence|Leaf|Root
AT1G32850	UBP11	ubiquitin-specific protease 11	Decreased	Inflorescence|Leaf|Root
AT1G33612	AT1G33612	Leucine-rich repeat (LRR) family protein	Decreased	Inflorescence|Leaf|Root
AT1G37150	HCS2	holocarboxylase synthetase 2	Increased	Inflorescence|Leaf|Root
AT1G40129	AT1G40129	hypothetical protein	Decreased	Inflorescence|Leaf|Root
AT1G45163	AT1G45163	transmembrane protein	Increased	Inflorescence|Leaf|Root
AT1G45165	AT1G45165	Expressed protein	Increased	Inflorescence|Leaf|Root
AT1G45191	BGLU1	Glycosyl hydrolase superfamily protein	Decreased	Inflorescence|Leaf|Root
AT1G47395	AT1G47395	hypothetical protein	Decreased	Inflorescence|Leaf|Root
AT1G48310	CHR18	chromatin remodeling factor18	Decreased	Inflorescence|Leaf|Root
AT1G48700	AT1G48700	2-oxoglutarate (2OG) and Fe(II)-dependent oxygenase superfamily protein	Decreased	Inflorescence|Leaf|Root
AT1G48740	AT1G48740	2-oxoglutarate (2OG) and Fe(II)-dependent oxygenase superfamily protein	Decreased	Inflorescence|Leaf|Root
AT1G50170	SIRB	sirohydrochlorin ferrochelatase B	Increased	Inflorescence|Leaf|Root
AT1G52270	AT1G52270	hypothetical protein	Increased	Inflorescence|Leaf|Root
AT1G52710	AT1G52710	Rubredoxin-like superfamily protein	Increased	Inflorescence|Leaf|Root
AT1G52905	AT1G52905	hypothetical protein	Increased	Inflorescence|Leaf|Root
AT1G53790	AT1G53790	F-box and associated interaction domains-containing protein	Increased	Inflorescence|Leaf|Root
AT1G53887	AT1G53887	hypothetical protein	Increased	Inflorescence|Leaf|Root
AT1G55720	CAX6	vacuolar cation/proton exchanger	Decreased	Inflorescence|Leaf|Root
AT1G56120	AT1G56120	Leucine-rich repeat transmembrane protein kinase	Decreased	Inflorescence|Leaf|Root
AT1G56430	NAS4	nicotianamine synthase 4	Decreased	Inflorescence|Leaf|Root
AT1G58150	AT1G58150	phosphoglycerate kinase	Increased	Inflorescence|Leaf|Root
AT1G58235	AT1G58235	hypothetical protein	Increased	Inflorescence|Leaf|Root
AT1G58380	XW6	Ribosomal protein S5 family protein	Decreased	Inflorescence|Leaf|Root
AT1G58410	AT1G58410	Disease resistance protein (CC-NBS-LRR class) family	Increased	Inflorescence|Leaf|Root
AT1G58807	AT1G58807	Disease resistance protein (CC-NBS-LRR class) family	Increased	Inflorescence|Leaf|Root
AT1G58848	AT1G58848	Disease resistance protein (CC-NBS-LRR class) family	Increased	Inflorescence|Leaf|Root
AT1G58983	AT1G58983	Ribosomal protein S5 family protein	Increased	Inflorescence|Leaf|Root
AT1G59124	AT1G59124	Disease resistance protein (CC-NBS-LRR class) family	Increased	Inflorescence|Leaf|Root
AT1G59670	GSTU15	glutathione S-transferase TAU 15	Decreased	Inflorescence|Leaf|Root
AT1G59710	AT1G59710	actin cross-linking protein (DUF569)	Increased	Inflorescence|Leaf|Root
AT1G63320	AT1G63320	Pentatricopeptide repeat (PPR) superfamily protein	Decreased	Inflorescence|Leaf|Root
AT1G63390	AT1G63390	flavin containing monooxygenase FMO GS-OX-like protein	Decreased	Inflorescence|Leaf|Root
AT1G63860	AT1G63860	Disease resistance protein (TIR-NBS-LRR class) family	Increased	Inflorescence|Leaf|Root
AT1G63880	AT1G63880	Disease resistance protein (TIR-NBS-LRR class) family	Increased	Inflorescence|Leaf|Root
AT1G64940	CYP89A6	cytochrome P450, family 87, subfamily A, polypeptide 6	Decreased	Inflorescence|Leaf|Root
AT1G65130	AT1G65130	Ubiquitin carboxyl-terminal hydrolase-related protein	Decreased	Inflorescence|Leaf|Root
AT1G65150	AT1G65150	TRAF-like family protein	Increased	Inflorescence|Leaf|Root
AT1G65985	AT1G65985	transmembrane protein, putative (DUF247)	Increased	Inflorescence|Leaf|Root
AT1G67020	AT1G67020	transmembrane protein	Increased	Inflorescence|Leaf|Root
AT1G68570	AT1G68570	Major facilitator superfamily protein	Decreased	Inflorescence|Leaf|Root
AT1G68945	AT1G68945	hypothetical protein	Increased	Inflorescence|Leaf|Root
AT1G69710	AT1G69710	Regulator of chromosome condensation (RCC1) family with FYVE zinc finger domain-containing protein	Decreased	Inflorescence|Leaf|Root
AT1G69890	AT1G69890	actin cross-linking protein (DUF569)	Increased	Inflorescence|Leaf|Root
AT1G71340	GDPD4	PLC-like phosphodiesterases superfamily protein	Increased	Inflorescence|Leaf|Root
AT1G71920	HISN6B	HISTIDINE BIOSYNTHESIS 6B	Decreased	Inflorescence|Leaf|Root
AT1G72060	AT1G72060	serine-type endopeptidase inhibitor	Increased	Inflorescence|Leaf|Root
AT1G72840	AT1G72840	Disease resistance protein (TIR-NBS-LRR class)	Increased	Inflorescence|Leaf|Root
AT1G72850	AT1G72850	Disease resistance protein (TIR-NBS class)	Increased	Inflorescence|Leaf|Root
AT1G72860	AT1G72860	Disease resistance protein (TIR-NBS-LRR class) family	Increased	Inflorescence|Leaf|Root
AT1G72870	AT1G72870	Disease resistance protein (TIR-NBS class)	Increased	Inflorescence|Leaf|Root
AT1G74280	AT1G74280	alpha/beta-Hydrolases superfamily protein	Increased	Inflorescence|Leaf|Root
AT1G75945	AT1G75945	hypothetical protein	Decreased	Inflorescence|Leaf|Root
AT1G76955	AT1G76955	Expressed protein	Decreased	Inflorescence|Leaf|Root
AT1G77080	MAF1	K-box region and MADS-box transcription factor family protein	Increased	Inflorescence|Leaf|Root
AT1G78820	AT1G78820	D-mannose binding lectin protein with Apple-like carbohydrate-binding domain-containing protein	Decreased	Inflorescence|Leaf|Root
AT1G80555	AT1G80555	Isocitrate/isopropylmalate dehydrogenase family protein	Decreased	Inflorescence|Leaf|Root
AT1G80970	AT1G80970	XH domain-containing protein	Increased	Inflorescence|Leaf|Root
AT1G80980	AT1G80980	stress response NST1-like protein	Increased	Inflorescence|Leaf|Root
AT2G04050	AT2G04050	MATE efflux family protein	Decreased	Inflorescence|Leaf|Root
AT2G04378	AT2G04378	Beta-galactosidase related protein	Increased	Inflorescence|Leaf|Root
AT2G05185	AT2G05185	hypothetical protein	Increased	Inflorescence|Leaf|Root
AT2G05380	GRP3S	glycine-rich protein 3 short isoform	Increased	Inflorescence|Leaf|Root
AT2G05915	AT2G05915	hypothetical protein	Decreased	Inflorescence|Leaf|Root
AT2G07000	AT2G07000	hypothetical protein	Decreased	Inflorescence|Leaf|Root
AT2G07718	AT2G07718	Cytochrome b/b6 protein	Increased	Inflorescence|Leaf|Root
AT2G09970	AT2G09970	DUF1677 family protein (DUF1677)	Decreased	Inflorescence|Leaf|Root
AT2G10553	AT2G10553	zinc finger CCCH domain protein	Decreased	Inflorescence|Leaf|Root
AT2G10615	AT2G10615	hypothetical protein	Decreased	Inflorescence|Leaf|Root
AT2G10931	AT2G10931	hypothetical protein	Increased	Inflorescence|Leaf|Root
AT2G11225	AT2G11225	hypothetical protein	Increased	Inflorescence|Leaf|Root
AT2G13550	AT2G13550	hypothetical protein	Increased	Inflorescence|Leaf|Root
AT2G13965	AT2G13965	transmembrane protein	Increased	Inflorescence|Leaf|Root
AT2G15020	AT2G15020	hypothetical protein	Decreased	Inflorescence|Leaf|Root
AT2G15880	AT2G15880	Leucine-rich repeat (LRR) family protein	Increased	Inflorescence|Leaf|Root
AT2G20700	LLG2	LORELEI-LIKE-GPI ANCHORED PROTEIN 2	Decreased	Inflorescence|Leaf|Root
AT2G20720	AT2G20720	Pentatricopeptide repeat (PPR) superfamily protein	Decreased	Inflorescence|Leaf|Root
AT2G21590	APL4	Glucose-1-phosphate adenylyltransferase family protein	Decreased	Inflorescence|Leaf|Root
AT2G24310	AT2G24310	TPRXL	Decreased	Inflorescence|Leaf|Root
AT2G24600	AT2G24600	Ankyrin repeat family protein	Increased	Inflorescence|Leaf|Root
AT2G24683	AT2G24683	hypothetical protein	Decreased	Inflorescence|Leaf|Root
AT2G24945	AT2G24945	transmembrane protein	Increased	Inflorescence|Leaf|Root
AT2G26750	AT2G26750	alpha/beta-Hydrolases superfamily protein	Decreased	Inflorescence|Leaf|Root
AT2G28815	AT2G28815	50S ribosomal protein L16	Decreased	Inflorescence|Leaf|Root
AT2G29120	GLR2.7	glutamate receptor 2.7	Increased	Inflorescence|Leaf|Root
AT2G29150	AT2G29150	NAD(P)-binding Rossmann-fold superfamily protein	Decreased	Inflorescence|Leaf|Root
AT2G30766	AT2G30766	hypothetical protein	Decreased	Inflorescence|Leaf|Root
AT2G32830	PHT1;5	phosphate transporter 1;5	Decreased	Inflorescence|Leaf|Root
AT2G33110	VAMP723	vesicle-associated membrane protein 723	Increased	Inflorescence|Leaf|Root
AT2G33830	AT2G33830	Dormancy/auxin associated family protein	Increased	Inflorescence|Leaf|Root
AT2G34850	MEE25	NAD(P)-binding Rossmann-fold superfamily protein	Decreased	Inflorescence|Leaf|Root
AT2G36540	AT2G36540	Haloacid dehalogenase-like hydrolase (HAD) superfamily protein	Decreased	Inflorescence|Leaf|Root
AT2G38620	CDKB1;2	cyclin-dependent kinase B1;2	Increased	Inflorescence|Leaf|Root
AT2G38720	MAP65-5	microtubule-associated protein 65-5	Decreased	Inflorescence|Leaf|Root
AT2G40010	AT2G40010	Ribosomal protein L10 family protein	Increased	Inflorescence|Leaf|Root
AT2G40050	AT2G40050	Cysteine/Histidine-rich C1 domain family protein	Decreased	Inflorescence|Leaf|Root
AT2G40955	AT2G40955	hypothetical protein	Decreased	Inflorescence|Leaf|Root
AT2G41240	BHLH100	basic helix-loop-helix protein 100	Decreased	Inflorescence|Leaf|Root
AT2G41470	AT2G41470	agamous-like MADS-box protein	Decreased	Inflorescence|Leaf|Root
AT2G43510	TI1	trypsin inhibitor protein 1	Increased	Inflorescence|Leaf|Root
AT2G43530	AT2G43530	scorpion toxin-like knottin superfamily protein	Increased	Inflorescence|Leaf|Root
AT2G44180	MAP2A	methionine aminopeptidase 2A	Increased	Inflorescence|Leaf|Root
AT2G46765	AT2G46765	hypothetical protein	Increased	Inflorescence|Leaf|Root
AT3G01640	GLCAK	glucuronokinase G	Decreased	Inflorescence|Leaf|Root
AT3G07040	RPM1	NB-ARC domain-containing disease resistance protein	Increased	Inflorescence|Leaf|Root
AT3G08810	AT3G08810	Galactose oxidase/kelch repeat superfamily protein	Decreased	Inflorescence|Leaf|Root
AT3G12860	AT3G12860	NOP56-like pre RNA processing ribonucleoprotein	Decreased	Inflorescence|Leaf|Root
AT3G13240	AT3G13240	hypothetical protein	Increased	Inflorescence|Leaf|Root
AT3G14210	ESM1	GDSL-like lipase/acylhydrolase superfamily protein	Increased	Inflorescence|Leaf|Root
AT3G14395	AT3G14395	hypothetical protein	Decreased	Inflorescence|Leaf|Root
AT3G14650	CYP72A11	cytochrome P450, family 72, subfamily A, polypeptide 11	Increased	Inflorescence|Leaf|Root
AT3G15630	AT3G15630	plant/protein	Increased	Inflorescence|Leaf|Root
AT3G16740	AT3G16740	F-box and associated interaction domains-containing protein	Increased	Inflorescence|Leaf|Root
AT3G16750	AT3G16750	hypothetical protein	Increased	Inflorescence|Leaf|Root
AT3G18610	NUC-L2	nucleolin like 2	Decreased	Inflorescence|Leaf|Root
AT3G18980	ETP1	EIN2 targeting protein1	Increased	Inflorescence|Leaf|Root
AT3G19860	bHLH121	basic helix-loop-helix (bHLH) DNA-binding superfamily protein	Increased	Inflorescence|Leaf|Root
AT3G22940	AT3G22940	F-box associated ubiquitination effector family protein	Decreased	Inflorescence|Leaf|Root
AT3G26240	AT3G26240	Cysteine/Histidine-rich C1 domain family protein	Increased	Inflorescence|Leaf|Root
AT3G26480	AT3G26480	Transducin family protein / WD-40 repeat family protein	Decreased	Inflorescence|Leaf|Root
AT3G27040	AT3G27040	MATH domain/coiled-coil protein	Decreased	Inflorescence|Leaf|Root
AT3G27325	AT3G27325	hydrolases, acting on ester bond	Decreased	Inflorescence|Leaf|Root
AT3G27610	AT3G27610	Nucleotidylyl transferase superfamily protein	Increased	Inflorescence|Leaf|Root
AT3G27620	AOX1C	alternative oxidase 1C	Increased	Inflorescence|Leaf|Root
AT3G27906	AT3G27906	hypothetical protein	Increased	Inflorescence|Leaf|Root
AT3G27980	AT3G27980	Plant invertase/pectin methylesterase inhibitor superfamily	Increased	Inflorescence|Leaf|Root
AT3G28060	UMAMIT43-psi	Nodulin MtN21 /EamA-like transporter family protein	Decreased	Inflorescence|Leaf|Root
AT3G28140	AT3G28140	RNA ligase/cyclic nucleotide phosphodiesterase family protein	Increased	Inflorescence|Leaf|Root
AT3G28270	AT3G28270	transmembrane protein, putative (DUF677)	Decreased	Inflorescence|Leaf|Root
AT3G28290	AT14A	transmembrane protein, putative (DUF677)	Increased	Inflorescence|Leaf|Root
AT3G28300	AT14A	transmembrane protein, putative (DUF677)	Increased	Inflorescence|Leaf|Root
AT3G29140	AT3G29140	hypothetical protein	Increased	Inflorescence|Leaf|Root
AT3G29330	AT3G29330	zinc finger RNA-binding-like protein	Increased	Inflorescence|Leaf|Root
AT3G29410	AT3G29410	Terpenoid cyclases/Protein prenyltransferases superfamily protein	Decreased	Inflorescence|Leaf|Root
AT3G30720	QQS	qua-quine starch	Increased	Inflorescence|Leaf|Root
AT3G43580	AT3G43580	Beta-galactosidase related protein	Increased	Inflorescence|Leaf|Root
AT3G43740	AT3G43740	Leucine-rich repeat (LRR) family protein	Increased	Inflorescence|Leaf|Root
AT3G44400	AT3G44400	Disease resistance protein (TIR-NBS-LRR class) family	Decreased	Inflorescence|Leaf|Root
AT3G44490	hda17	histone deacetylase 17	Decreased	Inflorescence|Leaf|Root
AT3G44660	hda10	histone deacetylase 10	Decreased	Inflorescence|Leaf|Root
AT3G44740	AT3G44740	Class II aaRS and biotin synthetases superfamily protein	Increased	Inflorescence|Leaf|Root
AT3G44790	AT3G44790	TRAF-like family protein	Decreased	Inflorescence|Leaf|Root
AT3G44800	AT3G44800	Meprin and TRAF (MATH) homology domain-containing protein	Decreased	Inflorescence|Leaf|Root
AT3G45290	MLO3	Seven transmembrane MLO family protein	Increased	Inflorescence|Leaf|Root
AT3G46320	AT3G46320	Histone superfamily protein	Increased	Inflorescence|Leaf|Root
AT3G46370	AT3G46370	Leucine-rich repeat protein kinase family protein	Increased	Inflorescence|Leaf|Root
AT3G46490	AT3G46490	2-oxoglutarate (2OG) and Fe(II)-dependent oxygenase superfamily protein	Increased	Inflorescence|Leaf|Root
AT3G46520	ACT12	actin-12	Decreased	Inflorescence|Leaf|Root
AT3G46660	UGT76E12	UDP-glucosyl transferase 76E12	Increased	Inflorescence|Leaf|Root
AT3G46730	AT3G46730	NB-ARC domain-containing disease resistance protein	Increased	Inflorescence|Leaf|Root
AT3G46845	AT3G46845	hypothetical protein	Increased	Inflorescence|Leaf|Root
AT3G47340	ASN1	glutamine-dependent asparagine synthase 1	Increased	Inflorescence|Leaf|Root
AT3G47350	HSD2	hydroxysteroid dehydrogenase 2	Increased	Inflorescence|Leaf|Root
AT3G47360	HSD3	hydroxysteroid dehydrogenase 3	Increased	Inflorescence|Leaf|Root
AT3G47675	AT3G47675	ternary complex factor MIP1 leucine-zipper protein	Increased	Inflorescence|Leaf|Root
AT3G47680	AT3G47680	DNA binding protein	Increased	Inflorescence|Leaf|Root
AT3G47800	AT3G47800	Galactose mutarotase-like superfamily protein	Increased	Inflorescence|Leaf|Root
AT3G47950	HA4	H[ ]-ATPase 4	Decreased	Inflorescence|Leaf|Root
AT3G47965	AT3G47965	hypothetical protein	Increased	Inflorescence|Leaf|Root
AT3G48080	AT3G48080	alpha/beta-Hydrolases superfamily protein	Increased	Inflorescence|Leaf|Root
AT3G48390	AT3G48390	MA3 domain-containing protein	Increased	Inflorescence|Leaf|Root
AT3G50480	HR4	homolog of RPW8 4	Increased	Inflorescence|Leaf|Root
AT3G52680	AT3G52680	F-box/RNI-like/FBD-like domains-containing protein	Increased	Inflorescence|Leaf|Root
AT3G52820	PAP22	purple acid phosphatase 22	Decreased	Inflorescence|Leaf|Root
AT3G54910	AT3G54910	RNI-like superfamily protein	Increased	Inflorescence|Leaf|Root
AT3G56210	AT3G56210	ARM repeat superfamily protein	Increased	Inflorescence|Leaf|Root
AT3G56300	AT3G56300	Cysteinyl-tRNA synthetase, class Ia family protein	Increased	Inflorescence|Leaf|Root
AT3G56890	AT3G56890	F-box associated ubiquitination effector family protein	Decreased	Inflorescence|Leaf|Root
AT3G56970	bHLH38	basic helix-loop-helix (bHLH) DNA-binding superfamily protein	Decreased	Inflorescence|Leaf|Root
AT3G57710	AT3G57710	Protein kinase superfamily protein	Increased	Inflorescence|Leaf|Root
AT3G57780	AT3G57780	nucleolar-like protein	Increased	Inflorescence|Leaf|Root
AT3G58220	AT3G58220	TRAF-like family protein	Increased	Inflorescence|Leaf|Root
AT3G58270	AT3G58270	phospholipase-like protein (PEARLI 4) with TRAF-like domain protein	Increased	Inflorescence|Leaf|Root
AT3G60960	AT3G60960	Tetratricopeptide repeat (TPR)-like superfamily protein	Increased	Inflorescence|Leaf|Root
AT3G61810	AT3G61810	Glycosyl hydrolase family 17 protein	Decreased	Inflorescence|Leaf|Root
AT3G62460	AT3G62460	Putative endonuclease or glycosyl hydrolase	Increased	Inflorescence|Leaf|Root
AT3G62530	AT3G62530	ARM repeat superfamily protein	Increased	Inflorescence|Leaf|Root
AT4G01910	AT4G01910	Cysteine/Histidine-rich C1 domain family protein	Increased	Inflorescence|Leaf|Root
AT4G01915	AT4G01915	hypothetical protein	Increased	Inflorescence|Leaf|Root
AT4G01920	AT4G01920	Cysteine/Histidine-rich C1 domain family protein	Increased	Inflorescence|Leaf|Root
AT4G03050	AOP3	2-oxoglutarate-dependent dioxygenase	Decreased	Inflorescence|Leaf|Root
AT4G04402	AT4G04402	two-component phosphorelay mediator	Decreased	Inflorescence|Leaf|Root
AT4G04540	CRK39	cysteine-rich RLK (RECEPTOR-like protein kinase) 39	Decreased	Inflorescence|Leaf|Root
AT4G04810	MSRB4	methionine sulfoxide reductase B4	Increased	Inflorescence|Leaf|Root
AT4G05040	AT4G05040	ankyrin repeat family protein	Increased	Inflorescence|Leaf|Root
AT4G05050	UBQ11	ubiquitin 11	Increased	Inflorescence|Leaf|Root
AT4G05631	AT4G05631	hypothetical protein	Increased	Inflorescence|Leaf|Root
AT4G07350	AT4G07350	hypothetical protein	Decreased	Inflorescence|Leaf|Root
AT4G07455	AT4G07455	hypothetical protein	Increased	Inflorescence|Leaf|Root
AT4G07825	AT4G07825	transmembrane protein	Increased	Inflorescence|Leaf|Root
AT4G07835	AT4G07835	hypothetical protein	Decreased	Inflorescence|Leaf|Root
AT4G07868	AT4G07868	transmembrane protein	Decreased	Inflorescence|Leaf|Root
AT4G09012	AT4G09012	Mitochondrial ribosomal protein L27	Increased	Inflorescence|Leaf|Root
AT4G09080	TOC75-IV	Outer membrane OMP85 family protein	Increased	Inflorescence|Leaf|Root
AT4G09200	AT4G09200	SPla/RYanodine receptor (SPRY) domain-containing protein	Increased	Inflorescence|Leaf|Root
AT4G09310	AT4G09310	SPla/RYanodine receptor (SPRY) domain-containing protein	Increased	Inflorescence|Leaf|Root
AT4G09500	AT4G09500	UDP-Glycosyltransferase superfamily protein	Decreased	Inflorescence|Leaf|Root
AT4G09680	CTC1	conserved telomere maintenance component 1	Increased	Inflorescence|Leaf|Root
AT4G10400	AT4G10400	F-box/RNI-like/FBD-like domains-containing protein	Increased	Inflorescence|Leaf|Root
AT4G10410	AT4G10410	Leucine-rich repeat (LRR) family protein	Decreased	Inflorescence|Leaf|Root
AT4G10695	AT4G10695	CDC68-like protein	Increased	Inflorescence|Leaf|Root
AT4G11830	PLDGAMMA2	phospholipase D gamma 2	Increased	Inflorescence|Leaf|Root
AT4G12990	AT4G12990	transmembrane protein	Increased	Inflorescence|Leaf|Root
AT4G13160	AT4G13160	zein-binding protein (Protein of unknown function, DUF593)	Increased	Inflorescence|Leaf|Root
AT4G13630	AT4G13630	zein-binding protein (Protein of unknown function, DUF593)	Increased	Inflorescence|Leaf|Root
AT4G13860	AT4G13860	RNA-binding (RRM/RBD/RNP motifs) family protein	Increased	Inflorescence|Leaf|Root
AT4G13920	RLP50	receptor like protein 50	Increased	Inflorescence|Leaf|Root
AT4G14140	DMT2	DNA methyltransferase 2	Decreased	Inflorescence|Leaf|Root
AT4G14905	AT4G14905	Galactose oxidase/kelch repeat superfamily protein	Increased	Inflorescence|Leaf|Root
AT4G15096	AT4G15096	hypothetical protein	Decreased	Inflorescence|Leaf|Root
AT4G15165	AT4G15165	N-terminal nucleophile aminohydrolases (Ntn hydrolases) superfamily protein	Decreased	Inflorescence|Leaf|Root
AT4G15245	AT4G15245	hypothetical protein	Decreased	Inflorescence|Leaf|Root
AT4G15990	AT4G15990	hypothetical protein	Increased	Inflorescence|Leaf|Root
AT4G16250	PHYD	phytochrome D	Increased	Inflorescence|Leaf|Root
AT4G16750	AT4G16750	Integrase-type DNA-binding superfamily protein	Increased	Inflorescence|Leaf|Root
AT4G16890	SNC1	TIR-NBS-LRR class disease resistance protein	Increased	Inflorescence|Leaf|Root
AT4G16900	AT4G16900	Disease resistance protein (TIR-NBS-LRR class) family	Increased	Inflorescence|Leaf|Root
AT4G16940	AT4G16940	Disease resistance protein (TIR-NBS-LRR class) family	Increased	Inflorescence|Leaf|Root
AT4G16950	RPP5	Disease resistance protein (TIR-NBS-LRR class) family	Increased	Inflorescence|Leaf|Root
AT4G18330	AT4G18330	Translation elongation factor EF1A/initiation factor IF2gamma family protein	Decreased	Inflorescence|Leaf|Root
AT4G19050	AT4G19050	NB-ARC domain-containing disease resistance protein	Decreased	Inflorescence|Leaf|Root
AT4G19380	AT4G19380	Long-chain fatty alcohol dehydrogenase family protein	Decreased	Inflorescence|Leaf|Root
AT4G19500	AT4G19500	nucleoside-triphosphatase/transmembrane receptor/nucleotide binding/ATP binding protein	Increased	Inflorescence|Leaf|Root
AT4G19510	AT4G19510	Disease resistance protein (TIR-NBS-LRR class)	Increased	Inflorescence|Leaf|Root
AT4G19520	AT4G19520	disease resistance protein (TIR-NBS-LRR class) family	Increased	Inflorescence|Leaf|Root
AT4G19530	AT4G19530	disease resistance protein (TIR-NBS-LRR class) family	Increased	Inflorescence|Leaf|Root
AT4G21630	AT4G21630	Subtilase family protein	Decreased	Inflorescence|Leaf|Root
AT4G21640	AT4G21640	Subtilase family protein	Decreased	Inflorescence|Leaf|Root
AT4G22280	AT4G22280	F-box/RNI-like superfamily protein	Decreased	Inflorescence|Leaf|Root
AT4G22410	AT4G22410	U4/U6.U5 tri-snRNP-associated-like protein	Decreased	Inflorescence|Leaf|Root
AT4G23870	AT4G23870	hypothetical protein	Increased	Inflorescence|Leaf|Root
AT4G27050	AT4G27050	F-box/RNI-like superfamily protein	Decreased	Inflorescence|Leaf|Root
AT4G27070	TSB2	tryptophan synthase beta-subunit 2	Decreased	Inflorescence|Leaf|Root
AT4G27080	PDIL5-4	PDI-like 5-4	Decreased	Inflorescence|Leaf|Root
AT4G27820	BGLU9	beta glucosidase 9	Decreased	Inflorescence|Leaf|Root
AT4G31650	AT4G31650	Transcriptional factor B3 family protein	Increased	Inflorescence|Leaf|Root
AT4G32200	ASY2	DNA-binding HORMA family protein	Decreased	Inflorescence|Leaf|Root
AT4G32208	AT4G32208	heat shock protein 70 (Hsp 70) family protein	Decreased	Inflorescence|Leaf|Root
AT4G34131	UGT73B3	UDP-glucosyl transferase 73B3	Increased	Inflorescence|Leaf|Root
AT4G34881	AT4G34881	transmembrane protein	Increased	Inflorescence|Leaf|Root
AT4G36770	AT4G36770	UDP-Glycosyltransferase superfamily protein	Decreased	Inflorescence|Leaf|Root
AT5G01300	AT5G01300	PEBP (phosphatidylethanolamine-binding protein) family protein	Decreased	Inflorescence|Leaf|Root
AT5G01600	FER1	ferretin 1	Increased	Inflorescence|Leaf|Root
AT5G02650	AT5G02650	hypothetical protein	Increased	Inflorescence|Leaf|Root
AT5G02920	AT5G02920	F-box/RNI-like superfamily protein	Decreased	Inflorescence|Leaf|Root
AT5G03455	CDC25	Rhodanese/Cell cycle control phosphatase superfamily protein	Increased	Inflorescence|Leaf|Root
AT5G03495	AT5G03495	RNA-binding (RRM/RBD/RNP motifs) family protein	Increased	Inflorescence|Leaf|Root
AT5G05270	CHIL	Chalcone-flavanone isomerase family protein	Decreased	Inflorescence|Leaf|Root
AT5G05400	AT5G05400	LRR and NB-ARC domains-containing disease resistance protein	Increased	Inflorescence|Leaf|Root
AT5G05653	AT5G05653	hypothetical protein	Decreased	Inflorescence|Leaf|Root
AT5G08600	AT5G08600	U3 ribonucleoprotein (Utp) family protein	Increased	Inflorescence|Leaf|Root
AT5G09570	AT5G09570	Cox19-like CHCH family protein	Decreased	Inflorescence|Leaf|Root
AT5G10625	AT5G10625	flowering-promoting factor-like protein	Increased	Inflorescence|Leaf|Root
AT5G14820	AT5G14820	Pentatricopeptide repeat (PPR) superfamily protein	Increased	Inflorescence|Leaf|Root
AT5G15360	AT5G15360	transmembrane protein	Decreased	Inflorescence|Leaf|Root
AT5G15940	AT5G15940	NAD(P)-binding Rossmann-fold superfamily protein	Decreased	Inflorescence|Leaf|Root
AT5G16080	CXE17	carboxyesterase 17	Increased	Inflorescence|Leaf|Root
AT5G16350	AT5G16350	O-acyltransferase (WSD1-like) family protein	Decreased	Inflorescence|Leaf|Root
AT5G17090	AT5G17090	Cystatin/monellin superfamily protein	Decreased	Inflorescence|Leaf|Root
AT5G17100	AT5G17100	Cystatin/monellin superfamily protein	Decreased	Inflorescence|Leaf|Root
AT5G17880	CSA1	disease resistance protein (TIR-NBS-LRR class)	Increased	Inflorescence|Leaf|Root
AT5G17890	DAR4	DA1-related protein 4	Increased	Inflorescence|Leaf|Root
AT5G17900	AT5G17900	microfibrillar-associated protein-like protein	Increased	Inflorescence|Leaf|Root
AT5G18040	AT5G18040	target of trans acting-siR480/255 protein	Increased	Inflorescence|Leaf|Root
AT5G18850	AT5G18850	Low-density receptor-like protein	Increased	Inflorescence|Leaf|Root
AT5G18937	AT5G18937	transmembrane protein	Decreased	Inflorescence|Leaf|Root
AT5G19470	NUDT24	nudix hydrolase homolog 24	Decreased	Inflorescence|Leaf|Root
AT5G20420	CHR42	chromatin remodeling 42	Increased	Inflorescence|Leaf|Root
AT5G20450	AT5G20450	myosin	Increased	Inflorescence|Leaf|Root
AT5G22608	AT5G22608	hypothetical protein	Increased	Inflorescence|Leaf|Root
AT5G23570	SGS3	XS domain-containing protein / XS zinc finger domain-containing protein-like protein	Decreased	Inflorescence|Leaf|Root
AT5G24240	AT5G24240	phosphatidylinositol 4-kinase gamma-like protein	Decreased	Inflorescence|Leaf|Root
AT5G24275	AT5G24275	En/Spm-like transposon	Decreased	Inflorescence|Leaf|Root
AT5G25440	AT5G25440	Protein kinase superfamily protein	Increased	Inflorescence|Leaf|Root
AT5G25490	AT5G25490	Ran BP2/NZF zinc finger-like superfamily protein	Increased	Inflorescence|Leaf|Root
AT5G26970	AT5G26970	hypothetical protein	Decreased	Inflorescence|Leaf|Root
AT5G26980	SYP41	syntaxin of plants 41	Increased	Inflorescence|Leaf|Root
AT5G27010	AT5G27010	ARM repeat superfamily protein	Decreased	Inflorescence|Leaf|Root
AT5G27100	GLR2.1	glutamate receptor 2.1	Increased	Inflorescence|Leaf|Root
AT5G27220	AT5G27220	Frigida-like protein	Decreased	Inflorescence|Leaf|Root
AT5G27420	CNI1	carbon/nitrogen insensitive 1	Increased	Inflorescence|Leaf|Root
AT5G27940	WPP3	WPP domain protein 3	Decreased	Inflorescence|Leaf|Root
AT5G28350	AT5G28350	Quinoprotein amine dehydrogenase, beta chain-like; RIC1-like guanyl-nucleotide exchange factor	Increased	Inflorescence|Leaf|Root
AT5G28442	AT5G28442	quinoprotein amine dehydrogenase, beta chain-like; RIC1-like guanyl-nucleotide exchange factor	Increased	Inflorescence|Leaf|Root
AT5G28919	AT5G28919	hypothetical protein	Increased	Inflorescence|Leaf|Root
AT5G36930	AT5G36930	Disease resistance protein (TIR-NBS-LRR class) family	Increased	Inflorescence|Leaf|Root
AT5G37980	AT5G37980	Zinc-binding dehydrogenase family protein	Decreased	Inflorescence|Leaf|Root
AT5G38120	4CL8	AMP-dependent synthetase and ligase family protein	Decreased	Inflorescence|Leaf|Root
AT5G38190	AT5G38190	myosin heavy chain-like protein	Decreased	Inflorescence|Leaf|Root
AT5G38260	AT5G38260	Protein kinase superfamily protein	Decreased	Inflorescence|Leaf|Root
AT5G39160	AT5G39160	RmlC-like cupins superfamily protein	Increased	Inflorescence|Leaf|Root
AT5G39640	AT5G39640	Putative endonuclease or glycosyl hydrolase	Decreased	Inflorescence|Leaf|Root
AT5G39770	AT5G39770	Restriction endonuclease, type II-like superfamily protein	Decreased	Inflorescence|Leaf|Root
AT5G40405	AT5G40405	Tetratricopeptide repeat (TPR)-like superfamily protein	Decreased	Inflorescence|Leaf|Root
AT5G40910	AT5G40910	Disease resistance protein (TIR-NBS-LRR class) family	Increased	Inflorescence|Leaf|Root
AT5G44020	AT5G44020	HAD superfamily, subfamily IIIB acid phosphatase	Increased	Inflorescence|Leaf|Root
AT5G44220	AT5G44220	F-box family protein	Decreased	Inflorescence|Leaf|Root
AT5G45113	AT5G45113	mitochondrial transcription termination factor-related / mTERF-like protein	Decreased	Inflorescence|Leaf|Root
AT5G45115	AT5G45115	transcription termination factor family protein	Increased	Inflorescence|Leaf|Root
AT5G46510	AT5G46510	Disease resistance protein (TIR-NBS-LRR class) family	Increased	Inflorescence|Leaf|Root
AT5G47260	AT5G47260	putative disease resistance protein	Decreased	Inflorescence|Leaf|Root
AT5G47280	ADR1-L3	ADR1-like 3	Decreased	Inflorescence|Leaf|Root
AT5G48620	AT5G48620	Disease resistance protein (CC-NBS-LRR class) family	Increased	Inflorescence|Leaf|Root
AT5G48770	AT5G48770	Disease resistance protein (TIR-NBS-LRR class) family	Increased	Inflorescence|Leaf|Root
AT5G48780	AT5G48780	disease resistance protein (TIR-NBS class)	Increased	Inflorescence|Leaf|Root
AT5G49305	AT5G49305	importin subunit alpha	Decreased	Inflorescence|Leaf|Root
AT5G49440	AT5G49440	hypothetical protein	Increased	Inflorescence|Leaf|Root
AT5G49525	AT5G49525	transmembrane protein	Increased	Inflorescence|Leaf|Root
AT5G49645	AT5G49645	hypothetical protein	Increased	Inflorescence|Leaf|Root
AT5G50400	PAP27	purple acid phosphatase 27	Increased	Inflorescence|Leaf|Root
AT5G51620	AT5G51620	Uncharacterized protein family (UPF0172)	Increased	Inflorescence|Leaf|Root
AT5G54070	HSFA9	heat shock transcription factor A9	Increased	Inflorescence|Leaf|Root
AT5G54095	AT5G54095	proteoglycan-like protein	Decreased	Inflorescence|Leaf|Root
AT5G55893	AT5G55893	hypothetical protein	Decreased	Inflorescence|Leaf|Root
AT5G57220	CYP81F2	cytochrome P450, family 81, subfamily F, polypeptide 2	Increased	Inflorescence|Leaf|Root
AT5G57880	MPS1	multipolar spindle 1	Increased	Inflorescence|Leaf|Root
AT5G58120	AT5G58120	Disease resistance protein (TIR-NBS-LRR class) family	Decreased	Inflorescence|Leaf|Root
AT5G59660	AT5G59660	Leucine-rich repeat protein kinase family protein	Decreased	Inflorescence|Leaf|Root
AT5G61070	HDA18	histone deacetylase of the RPD3/HDA1 superfamily 18	Increased	Inflorescence|Leaf|Root
AT5G63020	AT5G63020	Disease resistance protein (CC-NBS-LRR class) family	Increased	Inflorescence|Leaf|Root
AT5G64060	NAC103	NAC domain containing protein 103	Decreased	Inflorescence|Leaf|Root
AT5G64510	TIN1	tunicamycin induced protein	Decreased	Inflorescence|Leaf|Root
AT5G66052	AT5G66052	transmembrane protein	Increased	Inflorescence|Leaf|Root
AT5G66380	FOLT1	folate transporter 1	Decreased	Inflorescence|Leaf|Root
AT5G66840	AT5G66840	SAP domain-containing protein	Decreased	Inflorescence|Leaf|Root
ATCG00380	RPS4	chloroplast ribosomal protein S4	Decreased	Inflorescence|Leaf|Root
ATMG00180	CCB452	cytochrome C biogenesis 452	Increased	Inflorescence|Leaf|Root
3xHA-VvCeb	VvCEB		Increased	Inflorescence|Leaf|Root

## Sheet: Inflorescence
Table S2. List of differentially expressed genes in inflorescences.
Gene ID	Gene Symbol	Description	Consensus messenger RNA relative abundance	Tissue
AT1G01010	NAC001	NAC domain containing protein 1	Increased	Inflorescence
AT1G01060	LHY	Homeodomain-like superfamily protein	Decreased	Inflorescence
AT1G01120	KCS1	3-ketoacyl-CoA synthase 1	Decreased	Inflorescence
AT1G01200	RABA3	RAB GTPase homolog A3	Decreased	Inflorescence
AT1G01240	AT1G01240	transmembrane protein	Increased	Inflorescence
AT1G01250	AT1G01250	Integrase-type DNA-binding superfamily protein	Decreased	Inflorescence
AT1G01280	CYP703A2	cytochrome P450, family 703, subfamily A, polypeptide 2	Decreased	Inflorescence
AT1G01305	AT1G01305	hypothetical protein	Decreased	Inflorescence
AT1G01310	AT1G01310	CAP (Cysteine-rich secretory proteins, Antigen 5, and Pathogenesis-related 1 protein) superfamily protein	Decreased	Inflorescence
AT1G01390	AT1G01390	UDP-Glycosyltransferase superfamily protein	Decreased	Inflorescence
AT1G01450	AT1G01450	Protein kinase superfamily protein	Increased	Inflorescence
AT1G01460	PIPK11	Phosphatidylinositol-4-phosphate 5-kinase, core	Decreased	Inflorescence
AT1G01480	ACS2	1-amino-cyclopropane-1-carboxylate synthase 2	Increased	Inflorescence
AT1G01520	ASG4	Homeodomain-like superfamily protein	Decreased	Inflorescence
AT1G01580	FRO2	ferric reduction oxidase 2	Decreased	Inflorescence
AT1G01590	FRO1	ferric reduction oxidase 1	Decreased	Inflorescence
AT1G01600	CYP86A4	cytochrome P450, family 86, subfamily A, polypeptide 4	Decreased	Inflorescence
AT1G01640	AT1G01640	BTB/POZ domain-containing protein	Increased	Inflorescence
AT1G01720	ATAF1	NAC (No Apical Meristem) domain transcriptional regulator superfamily protein	Increased	Inflorescence
AT1G01820	PEX11C	peroxin 11c	Increased	Inflorescence
AT1G01980	AT1G01980	FAD-binding Berberine family protein	Decreased	Inflorescence
AT1G01990	AT1G01990	hypothetical protein	Increased	Inflorescence
AT1G02040	AT1G02040	C2H2-type zinc finger family protein	Decreased	Inflorescence
AT1G02060	AT1G02060	Tetratricopeptide repeat (TPR)-like superfamily protein	Increased	Inflorescence
AT1G02190	AT1G02190	Fatty acid hydroxylase superfamily	Decreased	Inflorescence
AT1G02205	CER1	Fatty acid hydroxylase superfamily	Decreased	Inflorescence
AT1G02310	MAN1	Glycosyl hydrolase superfamily protein	Increased	Inflorescence
AT1G02360	AT1G02360	Chitinase family protein	Increased	Inflorescence
AT1G02450	NIMIN1	NIM1-interacting 1	Decreased	Inflorescence
AT1G02460	AT1G02460	Pectin lyase-like superfamily protein	Increased	Inflorescence
AT1G02470	AT1G02470	Polyketide cyclase/dehydrase and lipid transport superfamily protein	Decreased	Inflorescence
AT1G02520	ABCB11	P-glycoprotein 11	Decreased	Inflorescence
AT1G02530	ABCB12	P-glycoprotein 12	Decreased	Inflorescence
AT1G02620	AT1G02620	Ras-related small GTP-binding family protein	Increased	Inflorescence
AT1G02770	AT1G02770	hypothetical protein	Decreased	Inflorescence
AT1G02790	PGA4	polygalacturonase 4	Decreased	Inflorescence
AT1G02800	CEL2	cellulase 2	Decreased	Inflorescence
AT1G02810	AT1G02810	Plant invertase/pectin methylesterase inhibitor superfamily	Decreased	Inflorescence
AT1G02813	AT1G02813	pectinesterase (Protein of unknown function, DUF538)	Decreased	Inflorescence
AT1G02820	LEA3	Late embryogenesis abundant 3 (LEA3) family protein	Decreased	Inflorescence
AT1G02850	BGLU11	beta glucosidase 11	Increased	Inflorescence
AT1G02860	NLA	SPX (SYG1/Pho81/XPR1) domain-containing protein	Increased	Inflorescence
AT1G02930	GSTF6	glutathione S-transferase 6	Increased	Inflorescence
AT1G03010	AT1G03010	Phototropic-responsive NPH3 family protein	Increased	Inflorescence
AT1G03050	AT1G03050	ENTH/ANTH/VHS superfamily protein	Decreased	Inflorescence
AT1G03055	D27	beta-carotene isomerase D27-like protein	Decreased	Inflorescence
AT1G03090	MCCA	methylcrotonyl-CoA carboxylase alpha chain	Increased	Inflorescence
AT1G03140	AT1G03140	splicing factor Prp18 family protein	Increased	Inflorescence
AT1G03170	FAF2	FANTASTIC four-like protein (DUF3049)	Decreased	Inflorescence
AT1G03200	AT1G03200	hypothetical protein	Increased	Inflorescence
AT1G03210	AT1G03210	Phenazine biosynthesis PhzC/PhzF protein	Increased	Inflorescence
AT1G03220	AT1G03220	Eukaryotic aspartyl protease family protein	Increased	Inflorescence
AT1G03310	DBE1	debranching enzyme 1	Decreased	Inflorescence
AT1G03340	AT1G03340	hypothetical protein	Increased	Inflorescence
AT1G03445	BSU1	Serine/threonine protein phosphatase family protein	Decreased	Inflorescence
AT1G03550	SCAMP4	Secretory carrier membrane protein (SCAMP) family protein	Increased	Inflorescence
AT1G03610	AT1G03610	plant/protein (DUF789)	Increased	Inflorescence
AT1G03630	POR C	protochlorophyllide oxidoreductase C	Decreased	Inflorescence
AT1G03650	AT1G03650	Acyl-CoA N-acyltransferases (NAT) superfamily protein	Increased	Inflorescence
AT1G03740	AT1G03740	Protein kinase superfamily protein	Increased	Inflorescence
AT1G03760	AT1G03760	Prefoldin chaperone subunit family protein	Increased	Inflorescence
AT1G03790	SOM	Zinc finger C-x8-C-x5-C-x3-H type family protein	Increased	Inflorescence
AT1G03820	AT1G03820	E6-like protein	Decreased	Inflorescence
AT1G03850	GRXS13	Glutaredoxin family protein	Increased	Inflorescence
AT1G04040	AT1G04040	HAD superfamily, subfamily IIIB acid phosphatase	Increased	Inflorescence
AT1G04160	XIB	myosin XI B	Decreased	Inflorescence
AT1G04220	KCS2	3-ketoacyl-CoA synthase 2	Decreased	Inflorescence
AT1G04280	AT1G04280	P-loop containing nucleoside triphosphate hydrolases superfamily protein	Increased	Inflorescence
AT1G04350	AT1G04350	2-oxoglutarate (2OG) and Fe(II)-dependent oxygenase superfamily protein	Decreased	Inflorescence
AT1G04450	RIC3	ROP-interactive CRIB motif-containing protein 3	Decreased	Inflorescence
AT1G04470	AT1G04470	hypothetical protein (DUF810)	Decreased	Inflorescence
AT1G04490	AT1G04490	hypothetical protein (DUF3527)	Decreased	Inflorescence
AT1G04520	PDLP2	plasmodesmata-located protein 2	Decreased	Inflorescence
AT1G04530	TPR4	Tetratricopeptide repeat (TPR)-like superfamily protein	Decreased	Inflorescence
AT1G04540	AT1G04540	Calcium-dependent lipid-binding (CaLB domain) family protein	Decreased	Inflorescence
AT1G04570	AT1G04570	Major facilitator superfamily protein	Decreased	Inflorescence
AT1G04600	XIA	myosin XI A	Decreased	Inflorescence
AT1G04620	HCAR	coenzyme F420 hydrogenase family / dehydrogenase, beta subunit family	Increased	Inflorescence
AT1G04650	AT1G04650	holliday junction resolvase	Decreased	Inflorescence
AT1G04670	AT1G04670	hypothetical protein	Decreased	Inflorescence
AT1G04700	AT1G04700	PB1 domain-containing protein tyrosine kinase	Decreased	Inflorescence
AT1G04770	AT1G04770	Tetratricopeptide repeat (TPR)-like superfamily protein	Decreased	Inflorescence
AT1G04880	AT1G04880	HMG (high mobility group) box protein with ARID/BRIGHT DNA-binding domain-containing protein	Decreased	Inflorescence
AT1G04890	AT1G04890	zein-binding protein (Protein of unknown function, DUF593)	Decreased	Inflorescence
AT1G04990	AT1G04990	Zinc finger C-x8-C-x5-C-x3-H type family protein	Increased	Inflorescence
AT1G05010	EFE	ethylene-forming enzyme	Increased	Inflorescence
AT1G05030	AT1G05030	Major facilitator superfamily protein	Increased	Inflorescence
AT1G05087	AT1G05087	dentin sialophosphoprotein	Increased	Inflorescence
AT1G05170	AT1G05170	Galactosyltransferase family protein	Decreased	Inflorescence
AT1G05260	RCI3	Peroxidase superfamily protein	Decreased	Inflorescence
AT1G05300	ZIP5	zinc transporter 5 precursor	Increased	Inflorescence
AT1G05340	AT1G05340	cysteine-rich TM module stress tolerance protein	Increased	Inflorescence
AT1G05410	AT1G05410	CDPK adapter, putative (DUF1423)	Increased	Inflorescence
AT1G05450	AT1G05450	Bifunctional inhibitor/lipid-transfer protein/seed storage 2S albumin superfamily protein	Decreased	Inflorescence
AT1G05490	chr31	chromatin remodeling 31	Decreased	Inflorescence
AT1G05540	AT1G05540	hypothetical protein (DUF295)	Decreased	Inflorescence
AT1G05550	AT1G05550	hypothetical protein (DUF295)	Decreased	Inflorescence
AT1G05575	AT1G05575	transmembrane protein	Increased	Inflorescence
AT1G05577	AT1G05577	UPSTREAM OF FLC protein (DUF966)	Decreased	Inflorescence
AT1G05580	CHX23	cation/H exchanger 23	Decreased	Inflorescence
AT1G05675	AT1G05675	UDP-Glycosyltransferase superfamily protein	Increased	Inflorescence
AT1G05680	UGT74E2	Uridine diphosphate glycosyltransferase 74E2	Decreased	Inflorescence
AT1G05780	AT1G05780	Vacuolar ATPase assembly integral membrane protein VMA21-like domain-containing protein	Increased	Inflorescence
AT1G05810	RABA5E	Rab GTPase-like A5A protein	Increased	Inflorescence
AT1G05840	AT1G05840	Eukaryotic aspartyl protease family protein	Increased	Inflorescence
AT1G05870	AT1G05870	hypothetical protein (DUF1685)	Decreased	Inflorescence
AT1G05890	ARI5	RING/U-box superfamily protein	Increased	Inflorescence
AT1G05970	AT1G05970	RNA-binding (RRM/RBD/RNP motifs) family protein	Increased	Inflorescence
AT1G06000	AT1G06000	UDP-Glycosyltransferase superfamily protein	Decreased	Inflorescence
AT1G06040	STO	B-box zinc finger family protein	Decreased	Inflorescence
AT1G06100	AT1G06100	Fatty acid desaturase family protein	Increased	Inflorescence
AT1G06110	SKIP16	SKP1/ASK-interacting protein 16	Increased	Inflorescence
AT1G06150	EMB1444	basic helix loop helix (bHLH) DNA-binding superfamily protein	Increased	Inflorescence
AT1G06160	ORA59	octadecanoid-responsive AP2/ERF 59	Increased	Inflorescence
AT1G06170	AT1G06170	basic helix-loop-helix (bHLH) DNA-binding superfamily protein	Decreased	Inflorescence
AT1G06180	MYB13	myb domain protein 13	Increased	Inflorescence
AT1G06260	AT1G06260	Cysteine proteinases superfamily protein	Decreased	Inflorescence
AT1G06340	AT1G06340	Plant Tudor-like protein	Decreased	Inflorescence
AT1G06350	ADS4	Fatty acid desaturase family protein	Decreased	Inflorescence
AT1G06520	GPAT1	glycerol-3-phosphate acyltransferase 1	Decreased	Inflorescence
AT1G06540	AT1G06540	hypothetical protein	Decreased	Inflorescence
AT1G06550	AT1G06550	ATP-dependent caseinolytic (Clp) protease/crotonase family protein	Decreased	Inflorescence
AT1G06570	PDS1	4-hydroxyphenylpyruvate dioxygenase	Increased	Inflorescence
AT1G06620	AT1G06620	2-oxoglutarate (2OG) and Fe(II)-dependent oxygenase superfamily protein	Increased	Inflorescence
AT1G06630	AT1G06630	F-box/RNI-like superfamily protein	Increased	Inflorescence
AT1G06640	AT1G06640	2-oxoglutarate (2OG) and Fe(II)-dependent oxygenase superfamily protein	Increased	Inflorescence
AT1G06690	AT1G06690	NAD(P)-linked oxidoreductase superfamily protein	Decreased	Inflorescence
AT1G06760	AT1G06760	winged-helix DNA-binding transcription factor family protein	Increased	Inflorescence
AT1G06920	OFP4	ovate family protein 4	Decreased	Inflorescence
AT1G06970	CHX14	cation/hydrogen exchanger 14	Decreased	Inflorescence
AT1G06990	AT1G06990	GDSL-like Lipase/Acylhydrolase superfamily protein	Decreased	Inflorescence
AT1G07010	SLP1	Calcineurin-like metallo-phosphoesterase superfamily protein	Decreased	Inflorescence
AT1G07040	AT1G07040	plant/protein	Increased	Inflorescence
AT1G07050	AT1G07050	CCT motif family protein	Increased	Inflorescence
AT1G07120	AT1G07120	CHUP1-like protein	Decreased	Inflorescence
AT1G07170	AT1G07170	PHF5-like protein	Increased	Inflorescence
AT1G07180	NDA1	alternative NAD(P)H dehydrogenase 1	Decreased	Inflorescence
AT1G07240	UGT71C5	UDP-glucosyl transferase 71C5	Increased	Inflorescence
AT1G07260	UGT71C3	UDP-glucosyl transferase 71C3	Increased	Inflorescence
AT1G07330	AT1G07330	dentin sialophosphoprotein	Decreased	Inflorescence
AT1G07390	RLP1	receptor like protein 1	Decreased	Inflorescence
AT1G07400	AT1G07400	HSP20-like chaperones superfamily protein	Decreased	Inflorescence
AT1G07420	SMO2-1	sterol 4-alpha-methyl-oxidase 2-1	Increased	Inflorescence
AT1G07450	AT1G07450	NAD(P)-binding Rossmann-fold superfamily protein	Decreased	Inflorescence
AT1G07480	AT1G07480	Transcription factor IIA, alpha/beta subunit	Increased	Inflorescence
AT1G07490	RTFL3	ROTUNDIFOLIA like 3	Decreased	Inflorescence
AT1G07540	TRFL2	TRF-like 2	Decreased	Inflorescence
AT1G07610	MT1C	metallothionein 1C	Decreased	Inflorescence
AT1G07700	AT1G07700	Thioredoxin superfamily protein	Decreased	Inflorescence
AT1G07710	AT1G07710	Ankyrin repeat family protein	Decreased	Inflorescence
AT1G07720	KCS3	3-ketoacyl-CoA synthase 3	Decreased	Inflorescence
AT1G07725	EXO70H6	exocyst subunit exo70 family protein H6	Increased	Inflorescence
AT1G07745	RAD51D	DNA repair RAD51-like protein	Increased	Inflorescence
AT1G07780	PAI1	phosphoribosylanthranilate isomerase 1	Decreased	Inflorescence
AT1G07790	HTB1	Histone superfamily protein	Decreased	Inflorescence
AT1G07795	AT1G07795	forkhead box protein G1	Decreased	Inflorescence
AT1G07890	APX1	ascorbate peroxidase 1	Decreased	Inflorescence
AT1G07985	AT1G07985	Expressed protein	Increased	Inflorescence
AT1G08035	AT1G08035	hypothetical protein	Decreased	Inflorescence
AT1G08065	ACA5	alpha carbonic anhydrase 5	Decreased	Inflorescence
AT1G08080	ACA7	alpha carbonic anhydrase 7	Decreased	Inflorescence
AT1G08135	CHX6B	cation/H exchanger 6B	Decreased	Inflorescence
AT1G08140	CHX6A	cation/H exchanger 6A	Decreased	Inflorescence
AT1G08150	ATCHX5	Cation/hydrogen exchanger family protein	Decreased	Inflorescence
AT1G08250	ADT6	arogenate dehydratase 6	Decreased	Inflorescence
AT1G08440	AT1G08440	aluminum activated malate transporter family protein	Decreased	Inflorescence
AT1G08630	THA1	threonine aldolase 1	Increased	Inflorescence
AT1G08730	XIC	Myosin family protein with Dil domain-containing protein	Decreased	Inflorescence
AT1G08860	BON3	Calcium-dependent phospholipid-binding Copine family protein	Decreased	Inflorescence
AT1G08890	AT1G08890	Major facilitator superfamily protein	Increased	Inflorescence
AT1G08930	ERD6	Major facilitator superfamily protein	Increased	Inflorescence
AT1G08940	AT1G08940	Phosphoglycerate mutase family protein	Increased	Inflorescence
AT1G08980	AMI1	amidase 1	Increased	Inflorescence
AT1G09155	PP2-B15	phloem protein 2-B15	Decreased	Inflorescence
AT1G09180	SARA1A	secretion-associated RAS super family 1	Decreased	Inflorescence
AT1G09195	AT1G09195	Ppx-GppA phosphatase	Increased	Inflorescence
AT1G09280	AT1G09280	rhodanese-like domain protein	Increased	Inflorescence
AT1G09310	AT1G09310	plant/protein (Protein of unknown function, DUF538)	Decreased	Inflorescence
AT1G09340	CRB	chloroplast RNA binding protein	Decreased	Inflorescence
AT1G09420	G6PD4	glucose-6-phosphate dehydrogenase 4	Decreased	Inflorescence
AT1G09430	ACLA-3	ATP-citrate lyase A-3	Increased	Inflorescence
AT1G09440	AT1G09440	Protein kinase superfamily protein	Decreased	Inflorescence
AT1G09460	AT1G09460	Carbohydrate-binding X8 domain superfamily protein	Increased	Inflorescence
AT1G09540	MYB61	myb domain protein 61	Decreased	Inflorescence
AT1G09570	PHYA	phytochrome A	Increased	Inflorescence
AT1G09600	AT1G09600	Protein kinase superfamily protein	Decreased	Inflorescence
AT1G09610	GXM3	glucuronoxylan 4-O-methyltransferase-like protein (DUF579)	Decreased	Inflorescence
AT1G09680	AT1G09680	Pentatricopeptide repeat (PPR) superfamily protein	Increased	Inflorescence
AT1G09740	AT1G09740	Adenine nucleotide alpha hydrolases-like superfamily protein	Increased	Inflorescence
AT1G09750	AT1G09750	Eukaryotic aspartyl protease family protein	Increased	Inflorescence
AT1G09770	CDC5	cell division cycle 5	Increased	Inflorescence
AT1G09800	AT1G09800	Pseudouridine synthase family protein	Increased	Inflorescence
AT1G09880	AT1G09880	Rhamnogalacturonate lyase family protein	Decreased	Inflorescence
AT1G09890	AT1G09890	Rhamnogalacturonate lyase family protein	Decreased	Inflorescence
AT1G09910	AT1G09910	Rhamnogalacturonate lyase family protein	Increased	Inflorescence
AT1G09930	OPT2	oligopeptide transporter 2	Decreased	Inflorescence
AT1G09940	HEMA2	Glutamyl-tRNA reductase family protein	Increased	Inflorescence
AT1G09970	LRR XI-23	Leucine-rich receptor-like protein kinase family protein	Increased	Inflorescence
AT1G09995	AT1G09995	DNA repair DEAD helicase RAD3/XP-D subfamily protein	Increased	Inflorescence
AT1G10000	AT1G10000	Ribonuclease H-like superfamily protein	Increased	Inflorescence
AT1G10020	AT1G10020	formin-like protein (DUF1005)	Increased	Inflorescence
AT1G10070	BCAT-2	branched-chain amino acid transaminase 2	Increased	Inflorescence
AT1G10110	AT1G10110	F-box family protein	Decreased	Inflorescence
AT1G10140	AT1G10140	Uncharacterized conserved protein UCP031279	Increased	Inflorescence
AT1G10155	PP2-A10	phloem protein 2-A10	Decreased	Inflorescence
AT1G10210	MPK1	mitogen-activated protein kinase 1	Increased	Inflorescence
AT1G10370	ERD9	Glutathione S-transferase family protein	Decreased	Inflorescence
AT1G10380	AT1G10380	Putative membrane lipoprotein	Decreased	Inflorescence
AT1G10385	AT1G10385	Vps51/Vps67 family (components of vesicular transport) protein	Decreased	Inflorescence
AT1G10585	AT1G10585	basic helix-loop-helix (bHLH) DNA-binding superfamily protein	Increased	Inflorescence
AT1G10586	AT1G10586	basic helix-loop-helix (bHLH) DNA-binding superfamily protein	Increased	Inflorescence
AT1G10620	PERK11	Protein kinase superfamily protein	Decreased	Inflorescence
AT1G10640	AT1G10640	Pectin lyase-like superfamily protein	Decreased	Inflorescence
AT1G10650	AT1G10650	SBP (S-ribonuclease binding protein) family protein	Decreased	Inflorescence
AT1G10760	SEX1	Pyruvate phosphate dikinase, PEP/pyruvate binding domain-containing protein	Increased	Inflorescence
AT1G10770	AT1G10770	Plant invertase/pectin methylesterase inhibitor superfamily protein	Decreased	Inflorescence
AT1G10850	AT1G10850	Leucine-rich repeat protein kinase family protein	Decreased	Inflorescence
AT1G10960	FD1	ferredoxin 1	Decreased	Inflorescence
AT1G10980	AT1G10980	Lung seven transmembrane receptor family protein	Increased	Inflorescence
AT1G10990	AT1G10990	transmembrane protein	Increased	Inflorescence
AT1G11040	AT1G11040	HSP40/DnaJ peptide-binding protein	Decreased	Inflorescence
AT1G11070	AT1G11070	hydroxyproline-rich glycoprotein family protein	Decreased	Inflorescence
AT1G11160	AT1G11160	Transducin/WD40 repeat-like superfamily protein	Decreased	Inflorescence
AT1G11190	BFN1	bifunctional nuclease i	Decreased	Inflorescence
AT1G11210	AT1G11210	cotton fiber protein, putative (DUF761)	Increased	Inflorescence
AT1G11250	SYP125	syntaxin of plants 125	Decreased	Inflorescence
AT1G11260	STP1	sugar transporter 1	Increased	Inflorescence
AT1G11350	SD1-13	S-domain-1 13	Increased	Inflorescence
AT1G11360	AT1G11360	Adenine nucleotide alpha hydrolases-like superfamily protein	Increased	Inflorescence
AT1G11362	AT1G11362	Plant invertase/pectin methylesterase inhibitor superfamily protein	Increased	Inflorescence
AT1G11400	PYM	partner of Y14-MAGO	Increased	Inflorescence
AT1G11410	AT1G11410	S-locus lectin protein kinase family protein	Decreased	Inflorescence
AT1G11530	CXXS1	C-terminal cysteine residue is changed to a serine 1	Increased	Inflorescence
AT1G11593	AT1G11593	Plant invertase/pectin methylesterase inhibitor superfamily protein	Decreased	Inflorescence
AT1G11670	AT1G11670	MATE efflux family protein	Decreased	Inflorescence
AT1G11700	AT1G11700	senescence regulator (Protein of unknown function, DUF584)	Decreased	Inflorescence
AT1G11740	AT1G11740	ankyrin repeat family protein	Decreased	Inflorescence
AT1G11765	AT1G11765	Plant self-incompatibility protein S1 family	Decreased	Inflorescence
AT1G11770	AT1G11770	FAD-binding Berberine family protein	Decreased	Inflorescence
AT1G11850	AT1G11850	transmembrane protein	Decreased	Inflorescence
AT1G11860	AT1G11860	Glycine cleavage T-protein family	Decreased	Inflorescence
AT1G11925	AT1G11925	Stigma-specific Stig1 family protein	Increased	Inflorescence
AT1G11990	AT1G11990	O-fucosyltransferase family protein	Decreased	Inflorescence
AT1G12030	AT1G12030	phosphoenolpyruvate carboxylase, putative (DUF506)	Decreased	Inflorescence
AT1G12060	BAG5	BCL-2-associated athanogene 5	Decreased	Inflorescence
AT1G12070	AT1G12070	Immunoglobulin E-set superfamily protein	Decreased	Inflorescence
AT1G12080	AT1G12080	Vacuolar calcium-binding protein-like protein	Decreased	Inflorescence
AT1G12160	AT1G12160	Flavin-binding monooxygenase family protein	Increased	Inflorescence
AT1G12220	RPS5	Disease resistance protein (CC-NBS-LRR class) family	Increased	Inflorescence
AT1G12250	AT1G12250	Pentapeptide repeat-containing protein	Decreased	Inflorescence
AT1G12290	AT1G12290	Disease resistance protein (CC-NBS-LRR class) family	Increased	Inflorescence
AT1G12340	AT1G12340	Cornichon family protein	Decreased	Inflorescence
AT1G12370	PHR1	photolyase 1	Decreased	Inflorescence
AT1G12380	AT1G12380	hypothetical protein	Decreased	Inflorescence
AT1G12390	AT1G12390	Cornichon family protein	Increased	Inflorescence
AT1G12440	AT1G12440	A20/AN1-like zinc finger family protein	Increased	Inflorescence
AT1G12550	HPR3	D-isomer specific 2-hydroxyacid dehydrogenase family protein	Decreased	Inflorescence
AT1G12570	AT1G12570	Glucose-methanol-choline (GMC) oxidoreductase family protein	Decreased	Inflorescence
AT1G12600	AT1G12600	UDP-N-acetylglucosamine (UAA) transporter family	Decreased	Inflorescence
AT1G12610	DDF1	Integrase-type DNA-binding superfamily protein	Decreased	Inflorescence
AT1G12620	AT1G12620	Pentatricopeptide repeat (PPR) superfamily protein	Increased	Inflorescence
AT1G12700	RPF1	RNA processing FACTOR	Increased	Inflorescence
AT1G12710	PP2-A12	phloem protein 2-A12	Increased	Inflorescence
AT1G12730	AT1G12730	GPI transamidase subunit PIG-U	Increased	Inflorescence
AT1G12780	UGE1	UDP-D-glucose/UDP-D-galactose 4-epimerase 1	Increased	Inflorescence
AT1G12790	AT1G12790	DNA ligase-like protein	Increased	Inflorescence
AT1G12860	SCRM2	basic helix-loop-helix (bHLH) DNA-binding superfamily protein	Increased	Inflorescence
AT1G12900	GAPA-2	glyceraldehyde 3-phosphate dehydrogenase A subunit 2	Decreased	Inflorescence
AT1G12910	ATAN11	Transducin/WD40 repeat-like superfamily protein	Increased	Inflorescence
AT1G12950	RSH2	root hair specific 2	Decreased	Inflorescence
AT1G13080	CYP71B2	cytochrome P450, family 71, subfamily B, polypeptide 2	Decreased	Inflorescence
AT1G13100	CYP71B29	cytochrome P450, family 71, subfamily B, polypeptide 29	Increased	Inflorescence
AT1G13110	CYP71B7	cytochrome P450, family 71 subfamily B, polypeptide 7	Increased	Inflorescence
AT1G13140	CYP86C3	cytochrome P450, family 86, subfamily C, polypeptide 3	Decreased	Inflorescence
AT1G13150	CYP86C4	cytochrome P450, family 86, subfamily C, polypeptide 4	Decreased	Inflorescence
AT1G13210	ACA.l	autoinhibited Ca2 /ATPase II	Increased	Inflorescence
AT1G13270	MAP1C	methionine aminopeptidase 1B	Increased	Inflorescence
AT1G13300	HRS1	myb-like transcription factor family protein	Increased	Inflorescence
AT1G13390	AT1G13390	translocase subunit seca	Increased	Inflorescence
AT1G13450	GT-1	Homeodomain-like superfamily protein	Increased	Inflorescence
AT1G13470	AT1G13470	hypothetical protein (DUF1262)	Decreased	Inflorescence
AT1G13520	AT1G13520	hypothetical protein (DUF1262)	Increased	Inflorescence
AT1G13570	AT1G13570	F-box/RNI-like superfamily protein	Increased	Inflorescence
AT1G13580	LAG13	LAG1 longevity assurance-like protein	Decreased	Inflorescence
AT1G13605	AT1G13605	defensin-like protein	Decreased	Inflorescence
AT1G13609	AT1G13609	Defensin-like (DEFL) family protein	Decreased	Inflorescence
AT1G13610	AT1G13610	alpha/beta-Hydrolases superfamily protein	Decreased	Inflorescence
AT1G13635	AT1G13635	DNA glycosylase superfamily protein	Decreased	Inflorescence
AT1G13650	AT1G13650	hypothetical protein	Decreased	Inflorescence
AT1G13750	AT1G13750	Purple acid phosphatases superfamily protein	Increased	Inflorescence
AT1G13825	AT1G13825	hypothetical protein	Decreased	Inflorescence
AT1G13830	AT1G13830	Carbohydrate-binding X8 domain superfamily protein	Decreased	Inflorescence
AT1G13890	SNAP30	soluble N-ethylmaleimide-sensitive factor adaptor protein 30	Decreased	Inflorescence
AT1G13950	ELF5A-1	eukaryotic elongation factor 5A-1	Increased	Inflorescence
AT1G13960	WRKY4	WRKY DNA-binding protein 4	Increased	Inflorescence
AT1G13970	AT1G13970	beta-hexosaminidase (DUF1336)	Decreased	Inflorescence
AT1G14130	AT1G14130	2-oxoglutarate (2OG) and Fe(II)-dependent oxygenase superfamily protein	Increased	Inflorescence
AT1G14170	AT1G14170	RNA-binding KH domain-containing protein	Increased	Inflorescence
AT1G14190	AT1G14190	Glucose-methanol-choline (GMC) oxidoreductase family protein	Decreased	Inflorescence
AT1G14200	AT1G14200	RING/U-box superfamily protein	Decreased	Inflorescence
AT1G14250	AT1G14250	GDA1/CD39 nucleoside phosphatase family protein	Increased	Inflorescence
AT1G14290	SBH2	sphingoid base hydroxylase 2	Increased	Inflorescence
AT1G14345	AT1G14345	NAD(P)-linked oxidoreductase superfamily protein	Decreased	Inflorescence
AT1G14390	AT1G14390	Leucine-rich repeat protein kinase family protein	Decreased	Inflorescence
AT1G14420	AT59	Pectate lyase family protein	Decreased	Inflorescence
AT1G14430	AT1G14430	glyoxal oxidase-related protein	Decreased	Inflorescence
AT1G14470	AT1G14470	Pentatricopeptide repeat (PPR) superfamily protein	Increased	Inflorescence
AT1G14680	AT1G14680	early endosome antigen	Increased	Inflorescence
AT1G14685	BPC2	basic pentacysteine 2	Increased	Inflorescence
AT1G14740	TTA1	class I heat shock protein, putative (DUF1423)	Increased	Inflorescence
AT1G14780	AT1G14780	MAC/Perforin domain-containing protein	Increased	Inflorescence
AT1G14870	PCR2	PLANT CADMIUM RESISTANCE 2	Increased	Inflorescence
AT1G14880	PCR1	PLANT CADMIUM RESISTANCE 1	Decreased	Inflorescence
AT1G15010	AT1G15010	mediator of RNA polymerase II transcription subunit	Increased	Inflorescence
AT1G15020	QSOX1	quiescin-sulfhydryl oxidase 1	Increased	Inflorescence
AT1G15040	GAT1_2.1	Class I glutamine amidotransferase-like superfamily protein	Increased	Inflorescence
AT1G15125	AT1G15125	S-adenosyl-L-methionine-dependent methyltransferases superfamily protein	Increased	Inflorescence
AT1G15220	CCMH	cytochrome c biogenesis protein family	Increased	Inflorescence
AT1G15330	AT1G15330	Cystathionine beta-synthase (CBS) protein	Increased	Inflorescence
AT1G15350	AT1G15350	DUF4050 family protein	Increased	Inflorescence
AT1G15360	SHN1	Integrase-type DNA-binding superfamily protein	Decreased	Inflorescence
AT1G15380	GLYI4	Lactoylglutathione lyase / glyoxalase I family protein	Increased	Inflorescence
AT1G15400	AT1G15400	hypothetical protein	Increased	Inflorescence
AT1G15460	BOR4	HCO3- transporter family	Decreased	Inflorescence
AT1G15520	ABCG40	pleiotropic drug resistance 12	Increased	Inflorescence
AT1G15550	GA3OX1	gibberellin 3-oxidase 1	Decreased	Inflorescence
AT1G15730	AT1G15730	Cobalamin biosynthesis CobW-like protein	Increased	Inflorescence
AT1G15740	AT1G15740	Leucine-rich repeat family protein	Increased	Inflorescence
AT1G15760	AT1G15760	Sterile alpha motif (SAM) domain-containing protein	Decreased	Inflorescence
AT1G15790	AT1G15790	mediator of RNA polymerase II transcription subunit 15a-like protein	Increased	Inflorescence
AT1G15870	AT1G15870	Mitochondrial glycoprotein family protein	Decreased	Inflorescence
AT1G15880	GOS11	golgi snare 11	Increased	Inflorescence
AT1G15885	AT1G15885	hypothetical protein	Increased	Inflorescence
AT1G15890	AT1G15890	Disease resistance protein (CC-NBS-LRR class) family	Increased	Inflorescence
AT1G15900	AT1G15900	transmembrane protein	Increased	Inflorescence
AT1G15980	PnsB1	NDH-dependent cyclic electron flow 1	Decreased	Inflorescence
AT1G16060	ADAP	ARIA-interacting double AP2 domain protein	Decreased	Inflorescence
AT1G16240	SYP51	syntaxin of plants 51	Increased	Inflorescence
AT1G16250	AT1G16250	Galactose oxidase/kelch repeat superfamily protein	Increased	Inflorescence
AT1G16290	AT1G16290	transglycosylase	Decreased	Inflorescence
AT1G16370	2016-10-06	organic cation/carnitine transporter 6	Increased	Inflorescence
AT1G16380	ATCHX1	Cation/hydrogen exchanger family protein	Decreased	Inflorescence
AT1G16400	CYP79F2	cytochrome P450, family 79, subfamily F, polypeptide 2	Decreased	Inflorescence
AT1G16760	AT1G16760	kinase with adenine nucleotide alpha hydrolases-like domain-containing protein	Decreased	Inflorescence
AT1G16820	AT1G16820	vacuolar ATP synthase catalytic subunit-related / V-ATPase-related / vacuolar proton pump-like protein	Increased	Inflorescence
AT1G16880	ACR11	uridylyltransferase-like protein	Decreased	Inflorescence
AT1G17020	SRG1	senescence-related gene 1	Increased	Inflorescence
AT1G17050	SPS2	solanesyl diphosphate synthase 2	Decreased	Inflorescence
AT1G17100	HBP1	SOUL heme-binding family protein	Decreased	Inflorescence
AT1G17145	AT1G17145	RING/U-box superfamily protein	Increased	Inflorescence
AT1G17160	AT1G17160	pfkB-like carbohydrate kinase family protein	Increased	Inflorescence
AT1G17170	GSTU24	glutathione S-transferase TAU 24	Increased	Inflorescence
AT1G17190	GSTU26	glutathione S-transferase tau 26	Decreased	Inflorescence
AT1G17240	RLP2	receptor like protein 2	Increased	Inflorescence
AT1G17345	AT1G17345	SAUR-like auxin-responsive protein family	Increased	Inflorescence
AT1G17360	AT1G17360	LOW protein: protein phosphatase 1 regulatory subunit-like protein	Decreased	Inflorescence
AT1G17455	ELF4-L4	ELF4-like 4	Increased	Inflorescence
AT1G17540	AT1G17540	kinase with adenine nucleotide alpha hydrolases-like domain-containing protein	Decreased	Inflorescence
AT1G17620	AT1G17620	Late embryogenesis abundant (LEA) hydroxyproline-rich glycoprotein family	Decreased	Inflorescence
AT1G17665	AT1G17665	CA-responsive protein	Increased	Inflorescence
AT1G17840	ABCG11	white-brown complex-like protein	Decreased	Inflorescence
AT1G17870	EGY3	ethylene-dependent gravitropism-deficient and yellow-green-like 3	Decreased	Inflorescence
AT1G17950	MYB52	myb domain protein 52	Decreased	Inflorescence
AT1G18060	AT1G18060	microbial collagenase	Decreased	Inflorescence
AT1G18193	AT1G18193	hypothetical protein	Increased	Inflorescence
AT1G18270	AT1G18270	ketose-bisphosphate aldolase class-II family protein	Increased	Inflorescence
AT1G18280	AT1G18280	Bifunctional inhibitor/lipid-transfer protein/seed storage 2S albumin superfamily protein	Decreased	Inflorescence
AT1G18300	NUDT4	nudix hydrolase homolog 4	Decreased	Inflorescence
AT1G18360	AT1G18360	alpha/beta-Hydrolases superfamily protein	Decreased	Inflorescence
AT1G18390	AT1G18390	Serine/Threonine kinase family catalytic domain protein	Increased	Inflorescence
AT1G18520	TET11	tetraspanin11	Decreased	Inflorescence
AT1G18570	MYB51	myb domain protein 51	Increased	Inflorescence
AT1G18690	XXT4	Galactosyl transferase GMA12/MNN10 family protein	Increased	Inflorescence
AT1G18773	AT1G18773	acyl thioesterase-like protein	Increased	Inflorescence
AT1G18980	AT1G18980	RmlC-like cupins superfamily protein	Decreased	Inflorescence
AT1G18990	AT1G18990	myosin-binding protein, putative (Protein of unknown function, DUF593)	Decreased	Inflorescence
AT1G19020	AT1G19020	CDP-diacylglycerol-glycerol-3-phosphate 3-phosphatidyltransferase	Increased	Inflorescence
AT1G19090	RKF2	receptor-like serine/threonine kinase 2	Decreased	Inflorescence
AT1G19140	AT1G19140	ubiquinone biosynthesis COQ9-like protein	Decreased	Inflorescence
AT1G19150	Lhca6	PSI type II chlorophyll a/b-binding protein (Lhca2*1)	Decreased	Inflorescence
AT1G19230	AT1G19230	Riboflavin synthase-like superfamily protein	Decreased	Inflorescence
AT1G19340	AT1G19340	Methyltransferase MT-A70 family protein	Decreased	Inflorescence
AT1G19370	AT1G19370	membrane protein	Increased	Inflorescence
AT1G19380	AT1G19380	sugar, putative (DUF1195)	Increased	Inflorescence
AT1G19396	AT1G19396	hypothetical protein	Increased	Inflorescence
AT1G19397	AT1G19397	transmembrane protein	Increased	Inflorescence
AT1G19450	AT1G19450	Major facilitator superfamily protein	Decreased	Inflorescence
AT1G19500	AT1G19500	hypothetical protein	Decreased	Inflorescence
AT1G19530	AT1G19530	DNA polymerase epsilon catalytic subunit A	Increased	Inflorescence
AT1G19540	AT1G19540	NmrA-like negative transcriptional regulator family protein	Increased	Inflorescence
AT1G19570	DHAR1	dehydroascorbate reductase	Increased	Inflorescence
AT1G19610	PDF1.4	defensin-like protein	Increased	Inflorescence
AT1G19620	AT1G19620	transmembrane protein	Increased	Inflorescence
AT1G19640	JMT	jasmonic acid carboxyl methyltransferase	Decreased	Inflorescence
AT1G19650	AT1G19650	Sec14p-like phosphatidylinositol transfer family protein	Decreased	Inflorescence
AT1G19680	AT1G19680	RING/U-box superfamily protein	Increased	Inflorescence
AT1G19700	BEL10	BEL1-like homeodomain 10	Decreased	Inflorescence
AT1G19830	AT1G19830	SAUR-like auxin-responsive protein family	Decreased	Inflorescence
AT1G19890	MGH3	male-gamete-specific histone H3	Decreased	Inflorescence
AT1G19920	APS2	Pseudouridine synthase/archaeosine transglycosylase-like family protein	Decreased	Inflorescence
AT1G19940	GH9B5	glycosyl hydrolase 9B5	Decreased	Inflorescence
AT1G20010	TUB5	tubulin beta-5 chain	Increased	Inflorescence
AT1G20030	AT1G20030	Pathogenesis-related thaumatin superfamily protein	Increased	Inflorescence
AT1G20050	HYD1	C-8,7 sterol isomerase	Increased	Inflorescence
AT1G20070	AT1G20070	hypothetical protein	Decreased	Inflorescence
AT1G20080	SYTB	Calcium-dependent lipid-binding (CaLB domain) family protein	Decreased	Inflorescence
AT1G20120	AT1G20120	GDSL-like Lipase/Acylhydrolase superfamily protein	Decreased	Inflorescence
AT1G20130	AT1G20130	GDSL-like Lipase/Acylhydrolase superfamily protein	Decreased	Inflorescence
AT1G20132	AT1G20132	GDSL-like Lipase/Acylhydrolase superfamily protein	Decreased	Inflorescence
AT1G20135	AT1G20135	GDSL-like Lipase/Acylhydrolase family protein	Decreased	Inflorescence
AT1G20150	AT1G20150	Subtilisin-like serine endopeptidase family protein	Decreased	Inflorescence
AT1G20180	AT1G20180	transmembrane protein (DUF677)	Decreased	Inflorescence
AT1G20470	AT1G20470	SAUR-like auxin-responsive protein family	Decreased	Inflorescence
AT1G20590	AT1G20590	cyclin	Decreased	Inflorescence
AT1G20620	CAT3	catalase 3	Increased	Inflorescence
AT1G20690	AT1G20690	SWI-SNF-related chromatin binding protein	Increased	Inflorescence
AT1G20693	HMGB2	high mobility group B2	Increased	Inflorescence
AT1G20823	AT1G20823	RING/U-box superfamily protein	Decreased	Inflorescence
AT1G20840	TMT1	tonoplast monosaccharide transporter1	Increased	Inflorescence
AT1G20880	AT1G20880	RNA-binding (RRM/RBD/RNP motifs) family protein	Increased	Inflorescence
AT1G20890	AT1G20890	caveolin-1 protein	Increased	Inflorescence
AT1G20970	AT1G20970	calponin-like domain protein	Increased	Inflorescence
AT1G21100	IGMT1	O-methyltransferase family protein	Increased	Inflorescence
AT1G21110	IGMT3	O-methyltransferase family protein	Increased	Inflorescence
AT1G21130	IGMT4	O-methyltransferase family protein	Increased	Inflorescence
AT1G21360	GLTP2	glycolipid transfer protein 2	Increased	Inflorescence
AT1G21400	AT1G21400	Thiamin diphosphate-binding fold (THDP-binding) superfamily protein	Increased	Inflorescence
AT1G21460	SWEET1	Nodulin MtN3 family protein	Decreased	Inflorescence
AT1G21520	AT1G21520	hypothetical protein	Increased	Inflorescence
AT1G21550	AT1G21550	Calcium-binding EF-hand family protein	Decreased	Inflorescence
AT1G21610	AT1G21610	wound-responsive family protein	Increased	Inflorescence
AT1G21651	AT1G21651	zinc ion binding protein	Increased	Inflorescence
AT1G21680	AT1G21680	DPP6 N-terminal domain-like protein	Increased	Inflorescence
AT1G21770	AT1G21770	Acyl-CoA N-acyltransferases (NAT) superfamily protein	Increased	Inflorescence
AT1G21780	AT1G21780	BTB/POZ domain-containing protein	Increased	Inflorescence
AT1G21850	sks8	SKU5 similar 8	Decreased	Inflorescence
AT1G22015	DD46	Galactosyltransferase family protein	Decreased	Inflorescence
AT1G22360	UGT85A2	UDP-glucosyl transferase 85A2	Increased	Inflorescence
AT1G22370	UGT85A5	UDP-glucosyl transferase 85A5	Increased	Inflorescence
AT1G22380	UGT85A3	UDP-glucosyl transferase 85A3	Increased	Inflorescence
AT1G22400	UGT85A1	UDP-Glycosyltransferase superfamily protein	Increased	Inflorescence
AT1G22410	AT1G22410	Class-II DAHP synthetase family protein	Decreased	Inflorescence
AT1G22440	AT1G22440	Zinc-binding alcohol dehydrogenase family protein	Decreased	Inflorescence
AT1G22460	AT1G22460	O-fucosyltransferase family protein	Decreased	Inflorescence
AT1G22470	AT1G22470	hypothetical protein	Decreased	Inflorescence
AT1G22490	AT1G22490	basic helix-loop-helix (bHLH) DNA-binding superfamily protein	Increased	Inflorescence
AT1G22500	ATL15	RING/U-box superfamily protein	Increased	Inflorescence
AT1G22530	PATL2	PATELLIN 2	Increased	Inflorescence
AT1G22570	AT1G22570	Major facilitator superfamily protein	Increased	Inflorescence
AT1G22590	AGL87	AGAMOUS-like 87	Increased	Inflorescence
AT1G22610	AT1G22610	C2 calcium/lipid-binding plant phosphoribosyltransferase family protein	Decreased	Inflorescence
AT1G22740	RABG3B	RAB GTPase homolog G3B	Increased	Inflorescence
AT1G22750	AT1G22750	transmembrane protein	Decreased	Inflorescence
AT1G22760	PAB3	poly(A) binding protein 3	Decreased	Inflorescence
AT1G22770	GI	gigantea protein (GI)	Increased	Inflorescence
AT1G22890	AT1G22890	transmembrane protein	Increased	Inflorescence
AT1G22980	AT1G22980	Grap2/cyclin-D-interacting protein	Decreased	Inflorescence
AT1G23000	AT1G23000	Heavy metal transport/detoxification superfamily protein	Increased	Inflorescence
AT1G23010	LPR1	Cupredoxin superfamily protein	Decreased	Inflorescence
AT1G23050	AT1G23050	hydroxyproline-rich glycoprotein family protein	Increased	Inflorescence
AT1G23090	AST91	sulfate transporter 91	Increased	Inflorescence
AT1G23120	AT1G23120	Polyketide cyclase/dehydrase and lipid transport superfamily protein	Increased	Inflorescence
AT1G23150	AT1G23150	hypothetical protein	Decreased	Inflorescence
AT1G23190	PGM3	Phosphoglucomutase/phosphomannomutase family protein	Decreased	Inflorescence
AT1G23205	AT1G23205	Plant invertase/pectin methylesterase inhibitor superfamily protein	Decreased	Inflorescence
AT1G23240	AT1G23240	Caleosin-related family protein	Decreased	Inflorescence
AT1G23330	AT1G23330	alpha/beta-Hydrolases superfamily protein	Decreased	Inflorescence
AT1G23340	AT1G23340	carboxyl-terminal proteinase, putative (DUF239)	Decreased	Inflorescence
AT1G23350	AT1G23350	Plant invertase/pectin methylesterase inhibitor superfamily protein	Decreased	Inflorescence
AT1G23420	INO	Plant-specific transcription factor YABBY family protein	Decreased	Inflorescence
AT1G23520	AT1G23520	hypothetical protein (DUF220)	Decreased	Inflorescence
AT1G23540	PERK12	Protein kinase superfamily protein	Decreased	Inflorescence
AT1G23550	SRO2	similar to RCD one 2	Decreased	Inflorescence
AT1G23560	AT1G23560	OBP32pep, putative (DUF220)	Decreased	Inflorescence
AT1G23590	AT1G23590	OBP32pep protein, putative (Domain of unknown function DUF220)	Decreased	Inflorescence
AT1G23600	AT1G23600	OBP32pep protein, putative (Domain of unknown function DUF220)	Decreased	Inflorescence
AT1G23640	AT1G23640	OBP32pep protein	Decreased	Inflorescence
AT1G23645	AT1G23645	hypothetical protein	Decreased	Inflorescence
AT1G23660	AT1G23660	hypothetical protein (Domain of unknown function DUF220)	Decreased	Inflorescence
AT1G23670	AT1G23670	OBP32pep protein, putative (DUF220)	Decreased	Inflorescence
AT1G23690	AT1G23690	hypothetical protein (Domain of unknown function DUF220)	Decreased	Inflorescence
AT1G23740	AOR	Oxidoreductase, zinc-binding dehydrogenase family protein	Decreased	Inflorescence
AT1G23760	JP630	BURP domain-containing protein	Decreased	Inflorescence
AT1G23840	AT1G23840	transmembrane protein	Increased	Inflorescence
AT1G23880	AT1G23880	NHL domain-containing protein	Decreased	Inflorescence
AT1G23935	AT1G23935	apoptosis inhibitory protein	Decreased	Inflorescence
AT1G23960	AT1G23960	hypothetical protein (DUF626)	Increased	Inflorescence
AT1G23965	AT1G23965	transcription factor	Increased	Inflorescence
AT1G24010	AT1G24010	Polyketide cyclase/dehydrase and lipid transport superfamily protein	Decreased	Inflorescence
AT1G24020	MLP423	MLP-like protein 423	Decreased	Inflorescence
AT1G24030	AT1G24030	Protein kinase superfamily protein	Decreased	Inflorescence
AT1G24110	AT1G24110	Peroxidase superfamily protein	Decreased	Inflorescence
AT1G24145	AT1G24145	transmembrane protein	Increased	Inflorescence
AT1G24147	AT1G24147	transmembrane protein	Decreased	Inflorescence
AT1G24240	AT1G24240	Ribosomal protein L19 family protein	Increased	Inflorescence
AT1G24260	2016-09-03	K-box region and MADS-box transcription factor family protein	Decreased	Inflorescence
AT1G24470	KCR2	beta-ketoacyl reductase 2	Decreased	Inflorescence
AT1G24520	BCP1	homolog of Brassica campestris pollen protein 1	Decreased	Inflorescence
AT1G24540	CYP86C1	cytochrome P450, family 86, subfamily C, polypeptide 1	Decreased	Inflorescence
AT1G24580	AT1G24580	RING/U-box superfamily protein	Decreased	Inflorescence
AT1G24620	AT1G24620	EF hand calcium-binding protein family	Decreased	Inflorescence
AT1G24793	LpxC1	UDP-3-O-acyl N-acetylglycosamine deacetylase family protein	Increased	Inflorescence
AT1G24800	AT1G24800	F-box family protein	Increased	Inflorescence
AT1G24880	LpxC2	UDP-3-O-acyl N-acetylglycosamine deacetylase family protein	Increased	Inflorescence
AT1G24881	AT1G24881	F-box family protein	Increased	Inflorescence
AT1G24996	AT1G24996	hypothetical protein	Increased	Inflorescence
AT1G25055	AT1G25055	F-box family protein	Increased	Inflorescence
AT1G25141	AT1G25141	F-box associated ubiquitination effector family protein	Increased	Inflorescence
AT1G25145	LpxC4	UDP-3-O-acyl N-acetylglycosamine deacetylase family protein	Increased	Inflorescence
AT1G25150	AT1G25150	F-box family protein	Increased	Inflorescence
AT1G25211	AT1G25211	F-box family protein	Increased	Inflorescence
AT1G25230	AT1G25230	Calcineurin-like metallo-phosphoesterase superfamily protein	Increased	Inflorescence
AT1G25240	AT1G25240	ENTH/VHS/GAT family protein	Decreased	Inflorescence
AT1G25275	AT1G25275	thionin-like protein	Increased	Inflorescence
AT1G25330	CES	basic helix-loop-helix (bHLH) DNA-binding superfamily protein	Decreased	Inflorescence
AT1G25400	AT1G25400	transmembrane protein	Increased	Inflorescence
AT1G25460	AT1G25460	NAD(P)-binding Rossmann-fold superfamily protein	Increased	Inflorescence
AT1G25530	AT1G25530	Transmembrane amino acid transporter family protein	Decreased	Inflorescence
AT1G26200	AT1G26200	TRAM, LAG1 and CLN8 (TLC) lipid-sensing domain containing protein	Decreased	Inflorescence
AT1G26310	CAL	K-box region and MADS-box transcription factor family protein	Decreased	Inflorescence
AT1G26320	AT1G26320	Zinc-binding dehydrogenase family protein	Decreased	Inflorescence
AT1G26380	AT1G26380	FAD-binding Berberine family protein	Increased	Inflorescence
AT1G26390	AT1G26390	FAD-binding Berberine family protein	Increased	Inflorescence
AT1G26410	AT1G26410	FAD-binding Berberine family protein	Increased	Inflorescence
AT1G26420	AT1G26420	FAD-binding Berberine family protein	Increased	Inflorescence
AT1G26440	UPS5	ureide permease 5	Increased	Inflorescence
AT1G26480	GRF12	general regulatory factor 12	Decreased	Inflorescence
AT1G26530	AT1G26530	PIN domain-like family protein	Decreased	Inflorescence
AT1G26560	BGLU40	beta glucosidase 40	Decreased	Inflorescence
AT1G26580	AT1G26580	ELM2 domain protein	Increased	Inflorescence
AT1G26665	AT1G26665	Mediator complex, subunit Med10	Increased	Inflorescence
AT1G26700	MLO14	Seven transmembrane MLO family protein	Decreased	Inflorescence
AT1G26710	AT1G26710	transmembrane protein	Decreased	Inflorescence
AT1G26720	AT1G26720	transmembrane protein	Decreased	Inflorescence
AT1G26761	AT1G26761	Arabinanase/levansucrase/invertase	Decreased	Inflorescence
AT1G26900	AT1G26900	Pentatricopeptide repeat (PPR) superfamily protein	Increased	Inflorescence
AT1G26930	AT1G26930	Galactose oxidase/kelch repeat superfamily protein	Increased	Inflorescence
AT1G26945	KDR	basic helix-loop-helix (bHLH) DNA-binding superfamily protein	Decreased	Inflorescence
AT1G27020	AT1G27020	plant/protein	Increased	Inflorescence
AT1G27040	AT1G27040	Major facilitator superfamily protein	Decreased	Inflorescence
AT1G27045	ATHB54	Homeobox-leucine zipper protein family	Decreased	Inflorescence
AT1G27080	NRT1.6	nitrate transporter 1.6	Decreased	Inflorescence
AT1G27130	GSTU13	glutathione S-transferase tau 13	Increased	Inflorescence
AT1G27150	AT1G27150	Tetratricopeptide repeat (TPR)-like superfamily protein	Increased	Inflorescence
AT1G27180	AT1G27180	disease resistance protein (TIR-NBS-LRR class)	Increased	Inflorescence
AT1G27300	AT1G27300	transmembrane protein	Increased	Inflorescence
AT1G27360	SPL11	squamosa promoter-like 11	Decreased	Inflorescence
AT1G27370	SPL10	squamosa promoter binding protein-like 10	Decreased	Inflorescence
AT1G27380	RIC2	ROP-interactive CRIB motif-containing protein 2	Decreased	Inflorescence
AT1G27440	GUT2	Exostosin family protein	Decreased	Inflorescence
AT1G27540	AT1G27540	F-box protein (DUF295)	Increased	Inflorescence
AT1G27580	AT1G27580	F-box protein (DUF295)	Decreased	Inflorescence
AT1G27630	CYCT1;3	cyclin T 1;3	Increased	Inflorescence
AT1G27670	AT1G27670	transmembrane protein	Increased	Inflorescence
AT1G27710	AT1G27710	Glycine-rich protein family	Decreased	Inflorescence
AT1G27760	SAT32	interferon-related developmental regulator family protein / IFRD protein family	Decreased	Inflorescence
AT1G27880	AT1G27880	DEAD/DEAH box RNA helicase family protein	Decreased	Inflorescence
AT1G27940	ABCB13	P-glycoprotein 13	Decreased	Inflorescence
AT1G27950	LTPG1	glycosylphosphatidylinositol-anchored lipid protein transfer 1	Decreased	Inflorescence
AT1G28010	ABCB14	P-glycoprotein 14	Increased	Inflorescence
AT1G28050	BBX13	B-box type zinc finger protein with CCT domain-containing protein	Increased	Inflorescence
AT1G28070	AT1G28070	ATP-dependent RNA helicase	Increased	Inflorescence
AT1G28100	AT1G28100	hypothetical protein	Increased	Inflorescence
AT1G28170	SOT7	sulfotransferase 7	Decreased	Inflorescence
AT1G28190	AT1G28190	hypothetical protein	Increased	Inflorescence
AT1G28260	AT1G28260	Telomerase activating protein Est1	Increased	Inflorescence
AT1G28270	RALFL4	ralf-like 4	Decreased	Inflorescence
AT1G28305	AT1G28305	Plant self-incompatibility protein S1 family	Decreased	Inflorescence
AT1G28306	AT1G28306	Plant self-incompatibility protein S1 family	Decreased	Inflorescence
AT1G28330	DYL1	dormancy-associated protein-like 1	Increased	Inflorescence
AT1G28335	LCR31	low-molecular-weight cysteine-rich 31	Decreased	Inflorescence
AT1G28375	AT1G28375	transmembrane protein	Decreased	Inflorescence
AT1G28410	AT1G28410	myosin heavy chain-like protein	Increased	Inflorescence
AT1G28430	CYP705A24	cytochrome P450, family 705, subfamily A, polypeptide 24	Decreased	Inflorescence
AT1G28470	NAC010	NAC domain containing protein 10	Decreased	Inflorescence
AT1G28550	RABA1i	RAB GTPase homolog A1I	Decreased	Inflorescence
AT1G28560	SRD2	snRNA activating complex family protein	Decreased	Inflorescence
AT1G28570	AT1G28570	SGNH hydrolase-type esterase superfamily protein	Decreased	Inflorescence
AT1G28600	AT1G28600	GDSL-like Lipase/Acylhydrolase superfamily protein	Decreased	Inflorescence
AT1G28610	AT1G28610	GDSL-like Lipase/Acylhydrolase superfamily protein	Decreased	Inflorescence
AT1G28670	ARAB-1	GDSL-like Lipase/Acylhydrolase superfamily protein	Increased	Inflorescence
AT1G28680	AT1G28680	HXXXD-type acyl-transferase family protein	Decreased	Inflorescence
AT1G28690	AT1G28690	Tetratricopeptide repeat (TPR)-like superfamily protein	Increased	Inflorescence
AT1G28960	NUDX15	nudix hydrolase homolog 15	Increased	Inflorescence
AT1G29010	AT1G29010	verprolin	Decreased	Inflorescence
AT1G29110	AT1G29110	Cysteine proteinases superfamily protein	Decreased	Inflorescence
AT1G29140	AT1G29140	Pollen Ole e 1 allergen and extensin family protein	Decreased	Inflorescence
AT1G29160	AT1G29160	Dof-type zinc finger DNA-binding family protein	Increased	Inflorescence
AT1G29170	WAVE2	SCAR family protein	Decreased	Inflorescence
AT1G29200	AT1G29200	O-fucosyltransferase family protein	Decreased	Inflorescence
AT1G29230	CIPK18	CBL-interacting protein kinase 18	Decreased	Inflorescence
AT1G29355	AT1G29355	hypothetical protein	Increased	Inflorescence
AT1G29395	COR413IM1	COLD REGULATED 314 INNER MEMBRANE 1	Increased	Inflorescence
AT1G29410	PAI3	phosphoribosylanthranilate isomerase 3	Increased	Inflorescence
AT1G29430	AT1G29430	SAUR-like auxin-responsive protein family	Decreased	Inflorescence
AT1G29500	AT1G29500	SAUR-like auxin-responsive protein family	Increased	Inflorescence
AT1G29530	AT1G29530	hypothetical protein	Decreased	Inflorescence
AT1G29560	AT1G29560	Zinc finger C-x8-C-x5-C-x3-H type family protein	Decreased	Inflorescence
AT1G29600	AT1G29600	Zinc finger C-x8-C-x5-C-x3-H type family protein	Increased	Inflorescence
AT1G29640	AT1G29640	senescence regulator (Protein of unknown function, DUF584)	Decreased	Inflorescence
AT1G29660	AT1G29660	GDSL-like Lipase/Acylhydrolase superfamily protein	Increased	Inflorescence
AT1G29720	AT1G29720	Leucine-rich repeat transmembrane protein kinase	Decreased	Inflorescence
AT1G29770	AT1G29770	Haloacid dehalogenase-like hydrolase (HAD) superfamily protein	Increased	Inflorescence
AT1G29830	AT1G29830	Magnesium transporter CorA-like family protein	Decreased	Inflorescence
AT1G29890	RWA4	O-acetyltransferase family protein	Decreased	Inflorescence
AT1G29965	AT1G29965	Ribosomal protein L18ae/LX family protein	Decreased	Inflorescence
AT1G29970	RPL18AA	60S ribosomal protein L18A-1	Increased	Inflorescence
AT1G30050	AT1G30050	tropomyosin	Decreased	Inflorescence
AT1G30070	AT1G30070	SGS domain-containing protein	Decreased	Inflorescence
AT1G30080	AT1G30080	Glycosyl hydrolase superfamily protein	Decreased	Inflorescence
AT1G30100	NCED5	nine-cis-epoxycarotenoid dioxygenase 5	Decreased	Inflorescence
AT1G30160	AT1G30160	hypothetical protein (DUF295)	Increased	Inflorescence
AT1G30250	AT1G30250	hypothetical protein	Increased	Inflorescence
AT1G30350	AT1G30350	Pectin lyase-like superfamily protein	Decreased	Inflorescence
AT1G30700	AT1G30700	FAD-binding Berberine family protein	Increased	Inflorescence
AT1G30710	AT1G30710	FAD-binding Berberine family protein	Decreased	Inflorescence
AT1G30720	AT1G30720	FAD-binding Berberine family protein	Increased	Inflorescence
AT1G30730	AT1G30730	FAD-binding Berberine family protein	Increased	Inflorescence
AT1G30740	AT1G30740	FAD-binding Berberine family protein	Decreased	Inflorescence
AT1G30755	AT1G30755	elongation factor G, putative (DUF668)	Increased	Inflorescence
AT1G30757	AT1G30757	transmembrane protein	Increased	Inflorescence
AT1G30795	AT1G30795	Glycine-rich protein family	Decreased	Inflorescence
AT1G30820	AT1G30820	CTP synthase family protein	Increased	Inflorescence
AT1G30900	VSR6	VACUOLAR SORTING RECEPTOR 6	Decreased	Inflorescence
AT1G30930	AT1G30930	F-box family protein	Decreased	Inflorescence
AT1G31040	AT1G31040	PLATZ transcription factor family protein	Increased	Inflorescence
AT1G31070	GlcNAc1pUT1	N-acetylglucosamine-1-phosphate uridylyltransferase 1	Decreased	Inflorescence
AT1G31290	AGO3	ARGONAUTE 3	Increased	Inflorescence
AT1G31430	AT1G31430	Pentatricopeptide repeat (PPR-like) superfamily protein	Increased	Inflorescence
AT1G31540	AT1G31540	Disease resistance protein (TIR-NBS-LRR class) family	Decreased	Inflorescence
AT1G31580	ECS1	ECS1	Increased	Inflorescence
AT1G31600	TRM9	RNA-binding (RRM/RBD/RNP motifs) family protein	Increased	Inflorescence
AT1G31690	AT1G31690	Copper amine oxidase family protein	Increased	Inflorescence
AT1G31710	AT1G31710	Copper amine oxidase family protein	Increased	Inflorescence
AT1G31740	BGAL15	beta-galactosidase 15	Decreased	Inflorescence
AT1G31800	CYP97A3	cytochrome P450, family 97, subfamily A, polypeptide 3	Decreased	Inflorescence
AT1G31817	NFD3	Ribosomal L18p/L5e family protein	Decreased	Inflorescence
AT1G31990	AT1G31990	transmembrane protein	Increased	Inflorescence
AT1G32010	AT1G32010	myosin heavy chain-like protein	Decreased	Inflorescence
AT1G32080	LrgB	membrane protein	Decreased	Inflorescence
AT1G32180	CSLD6	cellulose synthase-like D6	Decreased	Inflorescence
AT1G32240	KAN2	Homeodomain-like superfamily protein	Decreased	Inflorescence
AT1G32310	SAMBA	valine-tRNA ligase	Increased	Inflorescence
AT1G32350	AOX1D	alternative oxidase 1D	Increased	Inflorescence
AT1G32380	PRS2	phosphoribosyl pyrophosphate (PRPP) synthase 2	Decreased	Inflorescence
AT1G32460	AT1G32460	hypothetical protein	Increased	Inflorescence
AT1G32520	AT1G32520	TLDc domain protein	Decreased	Inflorescence
AT1G32530	AT1G32530	RING/U-box superfamily protein	Increased	Inflorescence
AT1G32560	AtLEA4-1	Late embryogenesis abundant protein, group 1 protein	Increased	Inflorescence
AT1G32583	AT1G32583	tapetum determinant protein	Decreased	Inflorescence
AT1G32690	AT1G32690	DUF740 family protein	Decreased	Inflorescence
AT1G32770	NAC012	NAC domain containing protein 12	Decreased	Inflorescence
AT1G32780	AT1G32780	GroES-like zinc-binding dehydrogenase family protein	Decreased	Inflorescence
AT1G32850	UBP11	ubiquitin-specific protease 11	Decreased	Inflorescence
AT1G32900	GBSS1	UDP-Glycosyltransferase superfamily protein	Decreased	Inflorescence
AT1G32960	SBT3.3	Subtilase family protein	Increased	Inflorescence
AT1G33030	AT1G33030	O-methyltransferase family protein	Increased	Inflorescence
AT1G33050	AT1G33050	hypothetical protein	Increased	Inflorescence
AT1G33055	AT1G33055	hypothetical protein	Increased	Inflorescence
AT1G33080	AT1G33080	MATE efflux family protein	Increased	Inflorescence
AT1G33170	AT1G33170	S-adenosyl-L-methionine-dependent methyltransferases superfamily protein	Decreased	Inflorescence
AT1G33260	AT1G33260	Protein kinase superfamily protein	Decreased	Inflorescence
AT1G33430	AT1G33430	Galactosyltransferase family protein	Decreased	Inflorescence
AT1G33590	AT1G33590	Leucine-rich repeat (LRR) family protein	Increased	Inflorescence
AT1G33612	AT1G33612	Leucine-rich repeat (LRR) family protein	Decreased	Inflorescence
AT1G33790	AT1G33790	jacalin lectin family protein	Increased	Inflorescence
AT1G33800	GXMT1	glucuronoxylan 4-O-methyltransferase-like protein (DUF579)	Decreased	Inflorescence
AT1G33990	MES14	methyl esterase 14	Increased	Inflorescence
AT1G34040	AT1G34040	Pyridoxal phosphate (PLP)-dependent transferases superfamily protein	Decreased	Inflorescence
AT1G34060	AT1G34060	Pyridoxal phosphate (PLP)-dependent transferases superfamily protein	Decreased	Inflorescence
AT1G34150	AT1G34150	Pseudouridine synthase family protein	Increased	Inflorescence
AT1G34300	AT1G34300	lectin protein kinase family protein	Increased	Inflorescence
AT1G34630	AT1G34630	transmembrane protein	Increased	Inflorescence
AT1G34760	GRF11	general regulatory factor 11	Increased	Inflorescence
AT1G35170	AT1G35170	TRAM, LAG1 and CLN8 (TLC) lipid-sensing domain containing protein	Decreased	Inflorescence
AT1G35180	AT1G35180	TRAM, LAG1 and CLN8 (TLC) lipid-sensing domain containing protein	Decreased	Inflorescence
AT1G35230	AGP5	arabinogalactan protein 5	Decreased	Inflorescence
AT1G35260	MLP165	MLP-like protein 165	Increased	Inflorescence
AT1G35290	AT1G35290	Thioesterase superfamily protein	Decreased	Inflorescence
AT1G35490	AT1G35490	bZIP family transcription factor	Decreased	Inflorescence
AT1G35580	CINV1	cytosolic invertase 1	Increased	Inflorescence
AT1G36060	AT1G36060	Integrase-type DNA-binding superfamily protein	Increased	Inflorescence
AT1G36070	AT1G36070	Transducin/WD40 repeat-like superfamily protein	Increased	Inflorescence
AT1G36280	AT1G36280	L-Aspartase-like family protein	Decreased	Inflorescence
AT1G36370	SHM7	serine hydroxymethyltransferase 7	Decreased	Inflorescence
AT1G37130	NIA2	nitrate reductase 2	Increased	Inflorescence
AT1G37150	HCS2	holocarboxylase synthetase 2	Increased	Inflorescence
AT1G40129	AT1G40129	hypothetical protein	Decreased	Inflorescence
AT1G41830	SKS6	SKU5-similar 6	Decreased	Inflorescence
AT1G42970	GAPB	glyceraldehyde-3-phosphate dehydrogenase B subunit	Decreased	Inflorescence
AT1G43160	RAP2.6	related to AP2 6	Increased	Inflorescence
AT1G43630	AT1G43630	plant/protein (DUF793)	Decreased	Inflorescence
AT1G43650	UMAMIT22	nodulin MtN21 /EamA-like transporter family protein	Increased	Inflorescence
AT1G43700	VIP1	VIRE2-interacting protein 1	Increased	Inflorescence
AT1G44000	AT1G44000	STAY-GREEN-like protein	Decreased	Inflorescence
AT1G44100	AAP5	amino acid permease 5	Decreased	Inflorescence
AT1G44160	AT1G44160	HSP40/DnaJ peptide-binding protein	Decreased	Inflorescence
AT1G44191	AT1G44191	ECA1 gametogenesis related family protein	Decreased	Inflorescence
AT1G44224	AT1G44224	ECA1 gametogenesis related family protein	Decreased	Inflorescence
AT1G44542	AT1G44542	Cyclase family protein	Decreased	Inflorescence
AT1G44575	NPQ4	Chlorophyll A-B binding family protein	Decreased	Inflorescence
AT1G44970	AT1G44970	Peroxidase superfamily protein	Decreased	Inflorescence
AT1G45010	AT1G45010	TRAM, LAG1 and CLN8 (TLC) lipid-sensing domain containing protein	Decreased	Inflorescence
AT1G45163	AT1G45163	transmembrane protein	Increased	Inflorescence
AT1G45165	AT1G45165	Expressed protein	Increased	Inflorescence
AT1G45170	AT1G45170	outer envelope pore 24B-like protein	Increased	Inflorescence
AT1G45191	BGLU1	Glycosyl hydrolase superfamily protein	Decreased	Inflorescence
AT1G45223	AT1G45223	ECA1 gametogenesis family protein (DUF784)	Decreased	Inflorescence
AT1G45688	AT1G45688	transmembrane protein	Decreased	Inflorescence
AT1G46480	WOX4	WUSCHEL related homeobox 4	Decreased	Inflorescence
AT1G47280	AT1G47280	hypothetical protein	Decreased	Inflorescence
AT1G47395	AT1G47395	hypothetical protein	Decreased	Inflorescence
AT1G47400	AT1G47400	hypothetical protein	Decreased	Inflorescence
AT1G47410	AT1G47410	hypothetical protein	Decreased	Inflorescence
AT1G47480	AT1G47480	alpha/beta-Hydrolases superfamily protein	Decreased	Inflorescence
AT1G47485	AT1G47485	carboxy-terminally encoded peptide protein	Decreased	Inflorescence
AT1G47560	SEC3B	exocyst complex component sec3B	Decreased	Inflorescence
AT1G47610	AT1G47610	Transducin/WD40 repeat-like superfamily protein	Decreased	Inflorescence
AT1G47980	AT1G47980	desiccation-like protein	Decreased	Inflorescence
AT1G48020	PMEI1	pectin methylesterase inhibitor 1	Decreased	Inflorescence
AT1G48030	mtLPD1	mitochondrial lipoamide dehydrogenase 1	Decreased	Inflorescence
AT1G48100	AT1G48100	Pectin lyase-like superfamily protein	Decreased	Inflorescence
AT1G48120	AT1G48120	serine/threonine-protein phosphatase 7 long form-like protein	Decreased	Inflorescence
AT1G48175	emb2191	Cytidine/deoxycytidylate deaminase family protein	Increased	Inflorescence
AT1G48180	AT1G48180	target of trans acting-siR480/255 protein	Decreased	Inflorescence
AT1G48210	AT1G48210	Protein kinase superfamily protein	Increased	Inflorescence
AT1G48310	CHR18	chromatin remodeling factor18	Decreased	Inflorescence
AT1G48330	AT1G48330	SsrA-binding protein	Increased	Inflorescence
AT1G48360	AT1G48360	zinc ion binding/nucleic acid binding/hydrolase	Increased	Inflorescence
AT1G48370	YSL8	YELLOW STRIPE like 8	Increased	Inflorescence
AT1G48430	AT1G48430	Dihydroxyacetone kinase	Increased	Inflorescence
AT1G48470	GLN1;5	glutamine synthetase 1;5	Decreased	Inflorescence
AT1G48500	JAZ4	jasmonate-zim-domain protein 4	Increased	Inflorescence
AT1G48590	AT1G48590	Calcium-dependent lipid-binding (CaLB domain) family protein	Decreased	Inflorescence
AT1G48670	AT1G48670	auxin-responsive GH3 family protein	Decreased	Inflorescence
AT1G48690	AT1G48690	Auxin-responsive GH3 family protein	Decreased	Inflorescence
AT1G48700	AT1G48700	2-oxoglutarate (2OG) and Fe(II)-dependent oxygenase superfamily protein	Decreased	Inflorescence
AT1G48740	AT1G48740	2-oxoglutarate (2OG) and Fe(II)-dependent oxygenase superfamily protein	Decreased	Inflorescence
AT1G48750	AT1G48750	Bifunctional inhibitor/lipid-transfer protein/seed storage 2S albumin superfamily protein	Decreased	Inflorescence
AT1G48820	AT1G48820	Terpenoid cyclases/Protein prenyltransferases superfamily protein	Increased	Inflorescence
AT1G48880	TBL7	TRICHOME BIREFRINGENCE-LIKE 7	Decreased	Inflorescence
AT1G49032	AT1G49032	hypothetical protein	Increased	Inflorescence
AT1G49050	AT1G49050	Eukaryotic aspartyl protease family protein	Increased	Inflorescence
AT1G49130	BBX17	B-box type zinc finger protein with CCT domain-containing protein	Increased	Inflorescence
AT1G49160	WNK7	Protein kinase superfamily protein	Increased	Inflorescence
AT1G49170	AT1G49170	hypothetical protein	Increased	Inflorescence
AT1G49200	AT1G49200	RING/U-box superfamily protein	Decreased	Inflorescence
AT1G49230	AT1G49230	RING/U-box superfamily protein	Increased	Inflorescence
AT1G49270	PERK7	Protein kinase superfamily protein	Decreased	Inflorescence
AT1G49290	AT1G49290	Rho guanine nucleotide exchange factor	Decreased	Inflorescence
AT1G49320	USPL1	unknown seed protein like 1	Decreased	Inflorescence
AT1G49390	AT1G49390	2-oxoglutarate (2OG) and Fe(II)-dependent oxygenase superfamily protein	Decreased	Inflorescence
AT1G49405	AT1G49405	Uncharacterized protein family (UPF0497)	Decreased	Inflorescence
AT1G49430	LACS2	long-chain acyl-CoA synthetase 2	Decreased	Inflorescence
AT1G49490	AT1G49490	Leucine-rich repeat (LRR) family protein	Decreased	Inflorescence
AT1G49500	AT1G49500	transcription initiation factor TFIID subunit 1b-like protein	Increased	Inflorescence
AT1G49640	AT1G49640	alpha/beta-Hydrolases superfamily protein	Decreased	Inflorescence
AT1G49660	CXE5	carboxyesterase 5	Decreased	Inflorescence
AT1G49720	ABF1	abscisic acid responsive element-binding factor 1	Increased	Inflorescence
AT1G49740	AT1G49740	PLC-like phosphodiesterases superfamily protein	Decreased	Inflorescence
AT1G49790	AT1G49790	F-box associated ubiquitination effector family protein	Increased	Inflorescence
AT1G49800	AT1G49800	transmembrane protein	Decreased	Inflorescence
AT1G49900	AT1G49900	C2H2 type zinc finger transcription factor family	Increased	Inflorescence
AT1G49940	AT1G49940	hypothetical protein	Increased	Inflorescence
AT1G50020	AT1G50020	tubulin alpha-6 chain	Decreased	Inflorescence
AT1G50110	AT1G50110	D-aminoacid aminotransferase-like PLP-dependent enzymes superfamily protein	Decreased	Inflorescence
AT1G50170	SIRB	sirohydrochlorin ferrochelatase B	Increased	Inflorescence
AT1G50180	AT1G50180	NB-ARC domain-containing disease resistance protein	Decreased	Inflorescence
AT1G50310	STP9	sugar transporter 9	Decreased	Inflorescence
AT1G50400	AT1G50400	Eukaryotic porin family protein	Decreased	Inflorescence
AT1G50480	THFS	10-formyltetrahydrofolate synthetase	Increased	Inflorescence
AT1G50610	PRK5	Leucine-rich repeat protein kinase family protein	Decreased	Inflorescence
AT1G50830	AT1G50830	Aminotransferase-like, plant mobile domain family protein	Decreased	Inflorescence
AT1G50970	AT1G50970	Membrane trafficking VPS53 family protein	Increased	Inflorescence
AT1G50990	BSK11	kinase with tetratricopeptide repeat domain-containing protein	Decreased	Inflorescence
AT1G51090	AT1G51090	Heavy metal transport/detoxification superfamily protein	Increased	Inflorescence
AT1G51210	AT1G51210	UDP-Glycosyltransferase superfamily protein	Decreased	Inflorescence
AT1G51250	AT1G51250	Plant self-incompatibility protein S1 family	Decreased	Inflorescence
AT1G51260	LPAT3	lysophosphatidyl acyltransferase 3	Decreased	Inflorescence
AT1G51380	AT1G51380	DEA(D/H)-box RNA helicase family protein	Decreased	Inflorescence
AT1G51410	AT1G51410	NAD(P)-binding Rossmann-fold superfamily protein	Decreased	Inflorescence
AT1G51440	AT1G51440	alpha/beta-Hydrolases superfamily protein	Decreased	Inflorescence
AT1G51480	AT1G51480	disease resistance protein (CC-NBS-LRR class) family protein	Decreased	Inflorescence
AT1G51490	BGLU36	beta glucosidase 36	Decreased	Inflorescence
AT1G51550	AT1G51550	Kelch repeat-containing F-box family protein	Increased	Inflorescence
AT1G51680	4CL1	4-coumarate:CoA ligase 1	Decreased	Inflorescence
AT1G51745	AT1G51745	Tudor/PWWP/MBT superfamily protein	Increased	Inflorescence
AT1G51820	AT1G51820	Leucine-rich repeat protein kinase family protein	Decreased	Inflorescence
AT1G51860	AT1G51860	Leucine-rich repeat protein kinase family protein	Decreased	Inflorescence
AT1G51940	LYK3	protein kinase family protein / peptidoglycan-binding LysM domain-containing protein	Increased	Inflorescence
AT1G52040	MBP1	myrosinase-binding protein 1	Increased	Inflorescence
AT1G52200	AT1G52200	PLAC8 family protein	Increased	Inflorescence
AT1G52240	ROPGEF11	rop guanine nucleotide exchange factor-like protein	Decreased	Inflorescence
AT1G52270	AT1G52270	hypothetical protein	Increased	Inflorescence
AT1G52410	TSA1	TSK-associating protein 1	Increased	Inflorescence
AT1G52450	AT1G52450	Ubiquitin carboxyl-terminal hydrolase-related protein	Increased	Inflorescence
AT1G52560	AT1G52560	HSP20-like chaperones superfamily protein	Decreased	Inflorescence
AT1G52565	AT1G52565	cytochrome P450 family protein	Decreased	Inflorescence
AT1G52570	PLDALPHA2	phospholipase D alpha 2	Decreased	Inflorescence
AT1G52580	RBL5	RHOMBOID-like protein 5	Decreased	Inflorescence
AT1G52618	AT1G52618	hypothetical protein	Decreased	Inflorescence
AT1G52680	AT1G52680	late embryogenesis abundant protein-related / LEA protein-like protein	Decreased	Inflorescence
AT1G52690	LEA7	Late embryogenesis abundant protein (LEA) family protein	Increased	Inflorescence
AT1G52700	AT1G52700	alpha/beta-Hydrolases superfamily protein	Decreased	Inflorescence
AT1G52710	AT1G52710	Rubredoxin-like superfamily protein	Increased	Inflorescence
AT1G52770	AT1G52770	Phototropic-responsive NPH3 family protein	Decreased	Inflorescence
AT1G52800	AT1G52800	2-oxoglutarate (2OG) and Fe(II)-dependent oxygenase superfamily protein	Decreased	Inflorescence
AT1G52810	AT1G52810	2-oxoglutarate (2OG) and Fe(II)-dependent oxygenase superfamily protein	Decreased	Inflorescence
AT1G52827	CDT1	cadmium tolerance 1	Decreased	Inflorescence
AT1G52855	AT1G52855	hypothetical protein	Decreased	Inflorescence
AT1G52890	NAC019	NAC domain containing protein 19	Increased	Inflorescence
AT1G52905	AT1G52905	hypothetical protein	Increased	Inflorescence
AT1G52910	AT1G52910	fiber (DUF1218)	Decreased	Inflorescence
AT1G52990	AT1G52990	thioredoxin family protein	Decreased	Inflorescence
AT1G53035	AT1G53035	transmembrane protein	Increased	Inflorescence
AT1G53060	AT1G53060	Legume lectin family protein	Increased	Inflorescence
AT1G53090	SPA4	SPA1-related 4	Decreased	Inflorescence
AT1G53130	GRI	Stigma-specific Stig1 family protein	Decreased	Inflorescence
AT1G53163	AT1G53163	membrane-associated kinase regulator	Decreased	Inflorescence
AT1G53260	AT1G53260	hypothetical protein	Increased	Inflorescence
AT1G53330	AT1G53330	Pentatricopeptide repeat (PPR) superfamily protein	Increased	Inflorescence
AT1G53400	AT1G53400	Ubiquitin domain-containing protein	Increased	Inflorescence
AT1G53440	AT1G53440	Leucine-rich repeat transmembrane protein kinase	Increased	Inflorescence
AT1G53460	AT1G53460	craniofacial development protein	Increased	Inflorescence
AT1G53480	MRD1	mto 1 responding down 1	Decreased	Inflorescence
AT1G53500	MUM4	NAD-dependent epimerase/dehydratase family protein	Decreased	Inflorescence
AT1G53540	AT1G53540	HSP20-like chaperones superfamily protein	Decreased	Inflorescence
AT1G53640	AT1G53640	transmembrane protein	Decreased	Inflorescence
AT1G53660	AT1G53660	nodulin MtN21 /EamA-like transporter family protein	Decreased	Inflorescence
AT1G53780	AT1G53780	26S proteasome regulatory complex ATPase	Increased	Inflorescence
AT1G53790	AT1G53790	F-box and associated interaction domains-containing protein	Increased	Inflorescence
AT1G53885	AT1G53885	linoleate 9S-lipoxygenase-4 protein, putative (DUF581)	Increased	Inflorescence
AT1G53887	AT1G53887	hypothetical protein	Increased	Inflorescence
AT1G53900	AT1G53900	Eukaryotic translation initiation factor 2B (eIF-2B) family protein	Increased	Inflorescence
AT1G53903	AT1G53903	linoleate 9S-lipoxygenase-4 protein, putative (DUF581)	Increased	Inflorescence
AT1G53920	GLIP5	GDSL-motif lipase 5	Decreased	Inflorescence
AT1G53950	AT1G53950	ubiquitin-40S ribosomal S27a-like protein	Increased	Inflorescence
AT1G53980	AT1G53980	Ubiquitin-like superfamily protein	Increased	Inflorescence
AT1G54000	GLL22	GDSL-like Lipase/Acylhydrolase superfamily protein	Increased	Inflorescence
AT1G54010	AT1G54010	GDSL-like Lipase/Acylhydrolase superfamily protein	Increased	Inflorescence
AT1G54040	ESP	epithiospecifier protein	Decreased	Inflorescence
AT1G54070	AT1G54070	Dormancy/auxin associated family protein	Decreased	Inflorescence
AT1G54095	AT1G54095	DUF1677 family protein, putative (DUF1677)	Decreased	Inflorescence
AT1G54100	ALDH7B4	aldehyde dehydrogenase 7B4	Increased	Inflorescence
AT1G54215	AT1G54215	proline-rich family protein	Decreased	Inflorescence
AT1G54217	AT1G54217	Ribosomal protein L18ae family	Increased	Inflorescence
AT1G54240	AT1G54240	winged-helix DNA-binding transcription factor family protein	Decreased	Inflorescence
AT1G54280	AT1G54280	ATPase E1-E2 type family protein / haloacid dehalogenase-like hydrolase family protein	Decreased	Inflorescence
AT1G54530	AT1G54530	Calcium-binding EF hand family protein	Decreased	Inflorescence
AT1G54560	XIE	Myosin family protein with Dil domain-containing protein	Decreased	Inflorescence
AT1G54740	AT1G54740	FANTASTIC four-like protein (DUF3049)	Increased	Inflorescence
AT1G54790	AT1G54790	GDSL-like Lipase/Acylhydrolase superfamily protein	Decreased	Inflorescence
AT1G54860	AT1G54860	Glycoprotein membrane precursor GPI-anchored	Decreased	Inflorescence
AT1G54890	AT1G54890	Late embryogenesis abundant (LEA) protein-like protein	Increased	Inflorescence
AT1G55000	AT1G55000	peptidoglycan-binding LysM domain-containing protein	Increased	Inflorescence
AT1G55020	LOX1	lipoxygenase 1	Decreased	Inflorescence
AT1G55152	AT1G55152	hypothetical protein	Increased	Inflorescence
AT1G55210	AT1G55210	Disease resistance-responsive (dirigent-like protein) family protein	Decreased	Inflorescence
AT1G55260	AT1G55260	Bifunctional inhibitor/lipid-transfer protein/seed storage 2S albumin superfamily protein	Decreased	Inflorescence
AT1G55265	AT1G55265	DUF538 family protein, putative (Protein of unknown function, DUF538)	Decreased	Inflorescence
AT1G55320	AAE18	acyl-activating enzyme 18	Decreased	Inflorescence
AT1G55450	AT1G55450	S-adenosyl-L-methionine-dependent methyltransferases superfamily protein	Increased	Inflorescence
AT1G55480	ZKT	protein containing PDZ domain, a K-box domain, and a TPR region	Decreased	Inflorescence
AT1G55510	BCDH BETA1	branched-chain alpha-keto acid decarboxylase E1 beta subunit	Increased	Inflorescence
AT1G55560	sks14	SKU5 similar 14	Decreased	Inflorescence
AT1G55570	sks12	SKU5 similar 12	Decreased	Inflorescence
AT1G55675	AT1G55675	transmembrane protein	Increased	Inflorescence
AT1G55720	CAX6	vacuolar cation/proton exchanger	Decreased	Inflorescence
AT1G55810	UKL3	uridine kinase-like 3	Increased	Inflorescence
AT1G55850	CSLE1	cellulose synthase like E1	Increased	Inflorescence
AT1G55910	ZIP11	zinc transporter 11 precursor	Decreased	Inflorescence
AT1G55940	CYP708A1	cytochrome P450 family protein	Increased	Inflorescence
AT1G55950	AT1G55950	DNA-binding storekeeper protein-related transcriptional regulator	Decreased	Inflorescence
AT1G55960	AT1G55960	Polyketide cyclase/dehydrase and lipid transport superfamily protein	Decreased	Inflorescence
AT1G56090	AT1G56090	Tetratricopeptide repeat (TPR)-like superfamily protein	Increased	Inflorescence
AT1G56120	AT1G56120	Leucine-rich repeat transmembrane protein kinase	Decreased	Inflorescence
AT1G56130	AT1G56130	Leucine-rich repeat transmembrane protein kinase	Increased	Inflorescence
AT1G56140	AT1G56140	Leucine-rich repeat transmembrane protein kinase	Increased	Inflorescence
AT1G56150	AT1G56150	SAUR-like auxin-responsive protein family	Increased	Inflorescence
AT1G56170	NF-YC2	nuclear factor Y, subunit C2	Decreased	Inflorescence
AT1G56200	EMB1303	embryo defective 1303	Increased	Inflorescence
AT1G56220	AT1G56220	Dormancy/auxin associated family protein	Increased	Inflorescence
AT1G56300	AT1G56300	Chaperone DnaJ-domain superfamily protein	Increased	Inflorescence
AT1G56360	PAP6	purple acid phosphatase 6	Decreased	Inflorescence
AT1G56430	NAS4	nicotianamine synthase 4	Decreased	Inflorescence
AT1G56510	WRR4	Disease resistance protein (TIR-NBS-LRR class)	Decreased	Inflorescence
AT1G56550	RGXT3	RhamnoGalacturonan speci&#64257;c Xylosyltransferase 1	Increased	Inflorescence
AT1G56580	SVB	plant/protein (Protein of unknown function, DUF538)	Decreased	Inflorescence
AT1G56600	GolS2	galactinol synthase 2	Decreased	Inflorescence
AT1G56670	AT1G56670	GDSL-like Lipase/Acylhydrolase superfamily protein	Decreased	Inflorescence
AT1G57590	AT1G57590	Pectinacetylesterase family protein	Decreased	Inflorescence
AT1G57600	AT1G57600	MBOAT (membrane bound O-acyl transferase) family protein	Decreased	Inflorescence
AT1G57750	CYP96A15	cytochrome P450, family 96, subfamily A, polypeptide 15	Decreased	Inflorescence
AT1G57775	AT1G57775	ECA1 gametogenesis family protein (DUF784)	Decreased	Inflorescence
AT1G57790	AT1G57790	F-box family protein	Increased	Inflorescence
AT1G58055	AT1G58055	Defensin-like (DEFL) family protein	Decreased	Inflorescence
AT1G58120	AT1G58120	hypothetical protein	Decreased	Inflorescence
AT1G58150	AT1G58150	phosphoglycerate kinase	Increased	Inflorescence
AT1G58160	JAX1	jacalin lectin-like protein	Increased	Inflorescence
AT1G58170	AT1G58170	Disease resistance-responsive (dirigent-like protein) family protein	Decreased	Inflorescence
AT1G58180	BCA6	beta carbonic anhydrase 6	Increased	Inflorescence
AT1G58190	RLP9	receptor like protein 9	Increased	Inflorescence
AT1G58215	AT1G58215	spindle pole body component 110	Decreased	Inflorescence
AT1G58235	AT1G58235	hypothetical protein	Increased	Inflorescence
AT1G58270	ZW9	TRAF-like family protein	Increased	Inflorescence
AT1G58280	AT1G58280	Phosphoglycerate mutase family protein	Decreased	Inflorescence
AT1G58370	RXF12	glycosyl hydrolase family 10 protein / carbohydrate-binding domain-containing protein	Decreased	Inflorescence
AT1G58380	XW6	Ribosomal protein S5 family protein	Decreased	Inflorescence
AT1G58400	AT1G58400	Disease resistance protein (CC-NBS-LRR class) family	Decreased	Inflorescence
AT1G58410	AT1G58410	Disease resistance protein (CC-NBS-LRR class) family	Increased	Inflorescence
AT1G58430	RXF26	GDSL-like Lipase/Acylhydrolase family protein	Decreased	Inflorescence
AT1G58520	RXW8	GDSL-like lipase/acylhydrolase superfamily protein	Decreased	Inflorescence
AT1G58807	AT1G58807	Disease resistance protein (CC-NBS-LRR class) family	Increased	Inflorescence
AT1G58848	AT1G58848	Disease resistance protein (CC-NBS-LRR class) family	Increased	Inflorescence
AT1G58983	AT1G58983	Ribosomal protein S5 family protein	Increased	Inflorescence
AT1G59124	AT1G59124	Disease resistance protein (CC-NBS-LRR class) family	Increased	Inflorescence
AT1G59620	CW9	Disease resistance protein (CC-NBS-LRR class) family	Decreased	Inflorescence
AT1G59660	AT1G59660	Nucleoporin autopeptidase	Decreased	Inflorescence
AT1G59670	GSTU15	glutathione S-transferase TAU 15	Decreased	Inflorescence
AT1G59700	GSTU16	glutathione S-transferase TAU 16	Decreased	Inflorescence
AT1G59710	AT1G59710	actin cross-linking protein (DUF569)	Increased	Inflorescence
AT1G59730	TH7	thioredoxin H-type 7	Decreased	Inflorescence
AT1G59860	AT1G59860	HSP20-like chaperones superfamily protein	Decreased	Inflorescence
AT1G59870	PEN3	ABC-2 and Plant PDR ABC-type transporter family protein	Increased	Inflorescence
AT1G59930	AT1G59930	MADS-box family protein	Decreased	Inflorescence
AT1G60010	AT1G60010	D-ribose-binding periplasmic protein	Increased	Inflorescence
AT1G60090	BGLU4	beta glucosidase 4	Decreased	Inflorescence
AT1G60140	TPS10	trehalose phosphate synthase	Increased	Inflorescence
AT1G60240	AT1G60240	NAC (No Apical Meristem) domain transcriptional regulator superfamily protein	Decreased	Inflorescence
AT1G60390	PG1	polygalacturonase 1	Decreased	Inflorescence
AT1G60410	AT1G60410	F-box family protein	Decreased	Inflorescence
AT1G60500	DRP4C	Dynamin related protein 4C	Increased	Inflorescence
AT1G60590	AT1G60590	Pectin lyase-like superfamily protein	Decreased	Inflorescence
AT1G60630	AT1G60630	Leucine-rich repeat protein kinase family protein	Increased	Inflorescence
AT1G60700	AT1G60700	SMAD/FHA domain-containing protein	Increased	Inflorescence
AT1G60730	AT1G60730	NAD(P)-linked oxidoreductase superfamily protein	Increased	Inflorescence
AT1G60740	AT1G60740	Thioredoxin superfamily protein	Decreased	Inflorescence
AT1G60760	AT1G60760	Plant invertase/pectin methylesterase inhibitor superfamily protein	Decreased	Inflorescence
AT1G60989	SCRL7	SCR-like 7	Increased	Inflorescence
AT1G61070	LCR66	low-molecular-weight cysteine-rich 66	Decreased	Inflorescence
AT1G61080	AT1G61080	Hydroxyproline-rich glycoprotein family protein	Decreased	Inflorescence
AT1G61110	NAC025	NAC domain containing protein 25	Decreased	Inflorescence
AT1G61120	TPS04	terpene synthase 04	Increased	Inflorescence
AT1G61190	AT1G61190	LRR and NB-ARC domains-containing disease resistance protein	Decreased	Inflorescence
AT1G61255	AT1G61255	hypothetical protein	Decreased	Inflorescence
AT1G61290	SYP124	syntaxin of plants 124	Decreased	Inflorescence
AT1G61300	AT1G61300	LRR and NB-ARC domains-containing disease resistance protein	Decreased	Inflorescence
AT1G61330	AT1G61330	FBD, F-box and Leucine Rich Repeat domains containing protein	Decreased	Inflorescence
AT1G61340	FBS1	F-box family protein	Increased	Inflorescence
AT1G61420	AT1G61420	S-locus lectin protein kinase family protein	Increased	Inflorescence
AT1G61450	AT1G61450	CAP-gly domain linker	Increased	Inflorescence
AT1G61470	AT1G61470	Polynucleotidyl transferase, ribonuclease H-like superfamily protein	Decreased	Inflorescence
AT1G61560	MLO6	Seven transmembrane MLO family protein	Increased	Inflorescence
AT1G61563	RALFL8	ralf-like 8	Decreased	Inflorescence
AT1G61566	RALFL9	ralf-like 9	Decreased	Inflorescence
AT1G61590	AT1G61590	Protein kinase superfamily protein	Decreased	Inflorescence
AT1G61680	TPS14	terpene synthase 14	Decreased	Inflorescence
AT1G61688	AT1G61688	Defensin-like (DEFL) family protein	Decreased	Inflorescence
AT1G61690	AT1G61690	phosphoinositide binding protein	Increased	Inflorescence
AT1G61740	AT1G61740	Sulfite exporter TauE/SafE family protein	Increased	Inflorescence
AT1G61760	AT1G61760	Late embryogenesis abundant (LEA) hydroxyproline-rich glycoprotein family	Decreased	Inflorescence
AT1G61795	AT1G61795	PAK-box/P21-Rho-binding family protein	Decreased	Inflorescence
AT1G61820	BGLU46	beta glucosidase 46	Increased	Inflorescence
AT1G61860	AT1G61860	Protein kinase superfamily protein	Decreased	Inflorescence
AT1G61930	AT1G61930	senescence regulator (Protein of unknown function, DUF584)	Decreased	Inflorescence
AT1G62180	2016-04-02	5'adenylylphosphosulfate reductase 2	Decreased	Inflorescence
AT1G62210	AT1G62210	hypothetical protein	Decreased	Inflorescence
AT1G62250	AT1G62250	orotidine 5'-phosphate decarboxylase	Decreased	Inflorescence
AT1G62280	SLAH1	SLAC1 homologue 1	Decreased	Inflorescence
AT1G62310	AT1G62310	transcription factor jumonji (jmjC) domain-containing protein	Increased	Inflorescence
AT1G62420	AT1G62420	DUF506 family protein (DUF506)	Increased	Inflorescence
AT1G62440	LRX2	leucine-rich repeat/extensin 2	Increased	Inflorescence
AT1G62450	AT1G62450	Immunoglobulin E-set superfamily protein	Decreased	Inflorescence
AT1G62480	AT1G62480	Vacuolar calcium-binding protein-like protein	Increased	Inflorescence
AT1G62510	AT1G62510	Bifunctional inhibitor/lipid-transfer protein/seed storage 2S albumin superfamily protein	Decreased	Inflorescence
AT1G62515	AT1G62515	transmembrane protein	Decreased	Inflorescence
AT1G62560	FMO GS-OX3	flavin-monooxygenase glucosinolate S-oxygenase 3	Decreased	Inflorescence
AT1G62630	AT1G62630	Disease resistance protein (CC-NBS-LRR class) family	Decreased	Inflorescence
AT1G62710	BETA-VPE	beta vacuolar processing enzyme	Decreased	Inflorescence
AT1G62750	SCO1	Translation elongation factor EFG/EF2 protein	Decreased	Inflorescence
AT1G62760	AT1G62760	Plant invertase/pectin methylesterase inhibitor superfamily protein	Increased	Inflorescence
AT1G62800	ASP4	aspartate aminotransferase 4	Decreased	Inflorescence
AT1G62870	AT1G62870	hypothetical protein	Decreased	Inflorescence
AT1G62940	ACOS5	acyl-CoA synthetase 5	Decreased	Inflorescence
AT1G62990	KNAT7	homeobox knotted-like protein	Decreased	Inflorescence
AT1G63060	AT1G63060	ribosome biogenesis NEP1-like protein	Decreased	Inflorescence
AT1G63110	AT1G63110	GPI transamidase subunit PIG-U	Increased	Inflorescence
AT1G63120	RBL2	RHOMBOID-like 2	Decreased	Inflorescence
AT1G63180	UGE3	UDP-D-glucose/UDP-D-galactose 4-epimerase 3	Increased	Inflorescence
AT1G63210	AT1G63210	Transcription elongation factor Spt6	Decreased	Inflorescence
AT1G63260	TET10	tetraspanin10	Increased	Inflorescence
AT1G63270	ABCI1	non-intrinsic ABC protein 10	Increased	Inflorescence
AT1G63320	AT1G63320	Pentatricopeptide repeat (PPR) superfamily protein	Decreased	Inflorescence
AT1G63330	AT1G63330	Pentatricopeptide repeat (PPR) superfamily protein	Decreased	Inflorescence
AT1G63350	AT1G63350	Disease resistance protein (CC-NBS-LRR class) family	Increased	Inflorescence
AT1G63390	AT1G63390	flavin containing monooxygenase FMO GS-OX-like protein	Decreased	Inflorescence
AT1G63440	HMA5	heavy metal atpase 5	Increased	Inflorescence
AT1G63580	AT1G63580	Receptor-like protein kinase-related family protein	Decreased	Inflorescence
AT1G63650	EGL3	basic helix-loop-helix (bHLH) DNA-binding superfamily protein	Decreased	Inflorescence
AT1G63710	CYP86A7	cytochrome P450, family 86, subfamily A, polypeptide 7	Decreased	Inflorescence
AT1G63800	UBC5	ubiquitin-conjugating enzyme 5	Increased	Inflorescence
AT1G63860	AT1G63860	Disease resistance protein (TIR-NBS-LRR class) family	Increased	Inflorescence
AT1G63870	AT1G63870	Disease resistance protein (TIR-NBS-LRR class) family	Decreased	Inflorescence
AT1G63880	AT1G63880	Disease resistance protein (TIR-NBS-LRR class) family	Increased	Inflorescence
AT1G63910	AtMYB103	myb domain protein 103	Decreased	Inflorescence
AT1G63930	ROH1	from the Czech 'roh' meaning 'corner'	Decreased	Inflorescence
AT1G63970	ISPF	isoprenoid F	Decreased	Inflorescence
AT1G63990	SPO11-2	sporulation 11-2	Increased	Inflorescence
AT1G64030	SRP3	serpin 3	Decreased	Inflorescence
AT1G64065	AT1G64065	Late embryogenesis abundant (LEA) hydroxyproline-rich glycoprotein family	Increased	Inflorescence
AT1G64110	DAA1	P-loop containing nucleoside triphosphate hydrolases superfamily protein	Increased	Inflorescence
AT1G64130	AT1G64130	Polyketide cyclase/dehydrase and lipid transport superfamily protein	Decreased	Inflorescence
AT1G64160	DIR5	Disease resistance-responsive (dirigent-like protein) family protein	Increased	Inflorescence
AT1G64170	CHX16	cation/H exchanger 16	Increased	Inflorescence
AT1G64230	UBC28	ubiquitin-conjugating enzyme 28	Increased	Inflorescence
AT1G64340	AT1G64340	Serine/Threonine-kinase	Decreased	Inflorescence
AT1G64380	AT1G64380	Integrase-type DNA-binding superfamily protein	Increased	Inflorescence
AT1G64390	GH9C2	glycosyl hydrolase 9C2	Decreased	Inflorescence
AT1G64400	LACS3	AMP-dependent synthetase and ligase family protein	Decreased	Inflorescence
AT1G64405	AT1G64405	hypothetical protein	Decreased	Inflorescence
AT1G64480	CBL8	calcineurin B-like protein 8	Decreased	Inflorescence
AT1G64500	AT1G64500	Glutaredoxin family protein	Decreased	Inflorescence
AT1G64640	ENODL8	early nodulin-like protein 8	Decreased	Inflorescence
AT1G64660	MGL	methionine gamma-lyase	Increased	Inflorescence
AT1G64770	PnsB2	NDH-dependent cyclic electron flow 1	Decreased	Inflorescence
AT1G64780	AMT1;2	ammonium transporter 1;2	Decreased	Inflorescence
AT1G64800	AT1G64800	DNA binding / transcription factor	Decreased	Inflorescence
AT1G64930	CYP89A7	cytochrome P450, family 87, subfamily A, polypeptide 7	Decreased	Inflorescence
AT1G64940	CYP89A6	cytochrome P450, family 87, subfamily A, polypeptide 6	Decreased	Inflorescence
AT1G64970	G-TMT	gamma-tocopherol methyltransferase	Decreased	Inflorescence
AT1G64980	CDI	Nucleotide-diphospho-sugar transferases superfamily protein	Decreased	Inflorescence
AT1G65060	4CL3	4-coumarate:CoA ligase 3	Decreased	Inflorescence
AT1G65113	SCRL2	SCR-like 2	Decreased	Inflorescence
AT1G65130	AT1G65130	Ubiquitin carboxyl-terminal hydrolase-related protein	Decreased	Inflorescence
AT1G65150	AT1G65150	TRAF-like family protein	Increased	Inflorescence
AT1G65240	AT1G65240	Eukaryotic aspartyl protease family protein	Decreased	Inflorescence
AT1G65330	PHE1	MADS-box transcription factor family protein	Increased	Inflorescence
AT1G65450	GLC	HXXXD-type acyl-transferase family protein	Decreased	Inflorescence
AT1G65480	FT	PEBP (phosphatidylethanolamine-binding protein) family protein	Decreased	Inflorescence
AT1G65484	AT1G65484	transmembrane protein	Decreased	Inflorescence
AT1G65486	AT1G65486	transmembrane protein	Decreased	Inflorescence
AT1G65490	AT1G65490	transmembrane protein	Decreased	Inflorescence
AT1G65510	AT1G65510	transmembrane protein	Increased	Inflorescence
AT1G65670	CYP702A1	cytochrome P450, family 702, subfamily A, polypeptide 1	Decreased	Inflorescence
AT1G65730	YSL7	YELLOW STRIPE like 7	Decreased	Inflorescence
AT1G65790	RK1	receptor kinase 1	Decreased	Inflorescence
AT1G65860	FMO GS-OX1	flavin-monooxygenase glucosinolate S-oxygenase 1	Decreased	Inflorescence
AT1G65870	AT1G65870	Disease resistance-responsive (dirigent-like protein) family protein	Decreased	Inflorescence
AT1G65970	TPX2	thioredoxin-dependent peroxidase 2	Decreased	Inflorescence
AT1G65985	AT1G65985	transmembrane protein, putative (DUF247)	Increased	Inflorescence
AT1G66020	AT1G66020	Terpenoid cyclases/Protein prenyltransferases superfamily protein	Decreased	Inflorescence
AT1G66050	VIM2	Zinc finger (C3HC4-type RING finger) family protein	Increased	Inflorescence
AT1G66060	AT1G66060	hypothetical protein (DUF577)	Increased	Inflorescence
AT1G66080	AT1G66080	hikeshi-like protein	Decreased	Inflorescence
AT1G66100	AT1G66100	Plant thionin	Increased	Inflorescence
AT1G66120	AAE11	AMP-dependent synthetase and ligase family protein	Decreased	Inflorescence
AT1G66130	AT1G66130	NAD(P)-binding Rossmann-fold superfamily protein	Decreased	Inflorescence
AT1G66210	AT1G66210	Subtilisin-like serine endopeptidase family protein	Decreased	Inflorescence
AT1G66220	AT1G66220	Subtilase family protein	Decreased	Inflorescence
AT1G66280	BGLU22	Glycosyl hydrolase superfamily protein	Increased	Inflorescence
AT1G66330	AT1G66330	senescence-associated family protein	Decreased	Inflorescence
AT1G66350	RGL1	RGA-like 1	Decreased	Inflorescence
AT1G66360	AT1G66360	Calcium-dependent lipid-binding (CaLB domain) family protein	Decreased	Inflorescence
AT1G66400	CML23	calmodulin like 23	Decreased	Inflorescence
AT1G66540	AT1G66540	Cytochrome P450 superfamily protein	Decreased	Inflorescence
AT1G66570	SUC7	sucrose-proton symporter 7	Increased	Inflorescence
AT1G66650	AT1G66650	Protein with RING/U-box and TRAF-like domain	Increased	Inflorescence
AT1G66700	PXMT1	S-adenosyl-L-methionine-dependent methyltransferases superfamily protein	Increased	Inflorescence
AT1G66760	AT1G66760	MATE efflux family protein	Increased	Inflorescence
AT1G66810	AT1G66810	Zinc finger C-x8-C-x5-C-x3-H type family protein	Decreased	Inflorescence
AT1G66840	PMI2	PLASTID MOVEMENT IMPAIRED protein (DUF827)	Decreased	Inflorescence
AT1G66850	AT1G66850	Bifunctional inhibitor/lipid-transfer protein/seed storage 2S albumin superfamily protein	Decreased	Inflorescence
AT1G66940	AT1G66940	kinase-like protein	Increased	Inflorescence
AT1G66950	ABCG39	pleiotropic drug resistance 11	Decreased	Inflorescence
AT1G66960	LUP5	Terpenoid cyclases family protein	Decreased	Inflorescence
AT1G67020	AT1G67020	transmembrane protein	Increased	Inflorescence
AT1G67040	TRM22	DnaA initiator-associating protein	Decreased	Inflorescence
AT1G67265	RTFL21	ROTUNDIFOLIA like 21	Increased	Inflorescence
AT1G67290	GLOX1	glyoxal oxidase-related protein	Decreased	Inflorescence
AT1G67360	AT1G67360	Rubber elongation factor protein (REF)	Decreased	Inflorescence
AT1G67370	ASY1	DNA-binding HORMA family protein	Increased	Inflorescence
AT1G67500	REV3	recovery protein 3	Increased	Inflorescence
AT1G67510	AT1G67510	Leucine-rich repeat protein kinase family protein	Decreased	Inflorescence
AT1G67540	AT1G67540	transmembrane protein	Decreased	Inflorescence
AT1G67550	URE	urease	Increased	Inflorescence
AT1G67580	AT1G67580	Protein kinase superfamily protein	Increased	Inflorescence
AT1G67623	AT1G67623	F-box family protein	Decreased	Inflorescence
AT1G67640	AT1G67640	Transmembrane amino acid transporter family protein	Decreased	Inflorescence
AT1G67730	KCR1	beta-ketoacyl reductase 1	Decreased	Inflorescence
AT1G67750	AT1G67750	Pectate lyase family protein	Decreased	Inflorescence
AT1G67856	AT1G67856	RING/U-box superfamily protein	Decreased	Inflorescence
AT1G67880	AT1G67880	beta-1,4-N-acetylglucosaminyltransferase family protein	Decreased	Inflorescence
AT1G67910	AT1G67910	hypothetical protein	Increased	Inflorescence
AT1G67970	HSFA8	heat shock transcription factor A8	Increased	Inflorescence
AT1G67980	CCOAMT	caffeoyl-CoA 3-O-methyltransferase	Increased	Inflorescence
AT1G67990	TSM1	S-adenosyl-L-methionine-dependent methyltransferases superfamily protein	Decreased	Inflorescence
AT1G68050	FKF1	flavin-binding, kelch repeat, f box 1	Increased	Inflorescence
AT1G68190	BBX27	B-box zinc finger family protein	Increased	Inflorescence
AT1G68200	AT1G68200	Zinc finger C-x8-C-x5-C-x3-H type family protein	Decreased	Inflorescence
AT1G68238	AT1G68238	transmembrane protein	Decreased	Inflorescence
AT1G68290	ENDO2	endonuclease 2	Increased	Inflorescence
AT1G68320	MYB62	myb domain protein 62	Decreased	Inflorescence
AT1G68450	PDE337	VQ motif-containing protein	Increased	Inflorescence
AT1G68570	AT1G68570	Major facilitator superfamily protein	Decreased	Inflorescence
AT1G68610	PCR11	PLANT CADMIUM RESISTANCE 11	Decreased	Inflorescence
AT1G68620	AT1G68620	alpha/beta-Hydrolases superfamily protein	Increased	Inflorescence
AT1G68690	PERK9	Protein kinase superfamily protein	Decreased	Inflorescence
AT1G68723	AT1G68723	hypothetical protein	Decreased	Inflorescence
AT1G68725	AGP19	arabinogalactan protein 19	Decreased	Inflorescence
AT1G68750	PPC4	phosphoenolpyruvate carboxylase 4	Decreased	Inflorescence
AT1G68780	AT1G68780	RNI-like superfamily protein	Increased	Inflorescence
AT1G68795	CLE12	CLAVATA3/ESR-RELATED 12	Decreased	Inflorescence
AT1G68800	TCP12	TCP domain protein 12	Increased	Inflorescence
AT1G68830	STN7	Serine/Threonine kinase domain protein	Decreased	Inflorescence
AT1G68850	AT1G68850	Peroxidase superfamily protein	Decreased	Inflorescence
AT1G68875	AT1G68875	hypothetical protein	Decreased	Inflorescence
AT1G68945	AT1G68945	hypothetical protein	Increased	Inflorescence
AT1G69020	AT1G69020	Prolyl oligopeptidase family protein	Increased	Inflorescence
AT1G69120	AP1	K-box region and MADS-box transcription factor family protein	Decreased	Inflorescence
AT1G69150	AT1G69150	Cysteine/Histidine-rich C1 domain family protein	Decreased	Inflorescence
AT1G69180	CRC	Plant-specific transcription factor YABBY family protein	Decreased	Inflorescence
AT1G69430	AT1G69430	Son of sevenless protein	Decreased	Inflorescence
AT1G69440	AGO7	Argonaute family protein	Decreased	Inflorescence
AT1G69500	CYP704B1	cytochrome P450, family 704, subfamily B, polypeptide 1	Decreased	Inflorescence
AT1G69523	AT1G69523	S-adenosyl-L-methionine-dependent methyltransferases superfamily protein	Decreased	Inflorescence
AT1G69526	AT1G69526	S-adenosyl-L-methionine-dependent methyltransferases superfamily protein	Decreased	Inflorescence
AT1G69710	AT1G69710	Regulator of chromosome condensation (RCC1) family with FYVE zinc finger domain-containing protein	Decreased	Inflorescence
AT1G69720	HO3	heme oxygenase 3	Decreased	Inflorescence
AT1G69730	AT1G69730	Wall-associated kinase family protein	Decreased	Inflorescence
AT1G69870	NRT1.7	nitrate transporter 1.7	Increased	Inflorescence
AT1G69880	TH8	thioredoxin H-type 8	Increased	Inflorescence
AT1G69890	AT1G69890	actin cross-linking protein (DUF569)	Increased	Inflorescence
AT1G69920	GSTU12	glutathione S-transferase TAU 12	Increased	Inflorescence
AT1G69930	GSTU11	glutathione S-transferase TAU 11	Increased	Inflorescence
AT1G69940	PPME1	Pectin lyase-like superfamily protein	Decreased	Inflorescence
AT1G69990	AT1G69990	Leucine-rich repeat protein kinase family protein	Decreased	Inflorescence
AT1G70000	AT1G70000	myb-like transcription factor family protein	Decreased	Inflorescence
AT1G70020	AT1G70020	transmembrane protein, putative (DUF1163)	Increased	Inflorescence
AT1G70080	AT1G70080	Terpenoid cyclases/Protein prenyltransferases superfamily protein	Increased	Inflorescence
AT1G70150	AT1G70150	zinc ion binding protein	Increased	Inflorescence
AT1G70170	MMP	matrix metalloproteinase	Decreased	Inflorescence
AT1G70250	AT1G70250	receptor serine/threonine kinase	Decreased	Inflorescence
AT1G70270	AT1G70270	transcription factor	Decreased	Inflorescence
AT1G70310	SPDS2	spermidine synthase 2	Increased	Inflorescence
AT1G70370	PG2	polygalacturonase 2	Decreased	Inflorescence
AT1G70540	EDA24	Plant invertase/pectin methylesterase inhibitor superfamily protein	Decreased	Inflorescence
AT1G70580	AOAT2	alanine-2-oxoglutarate aminotransferase 2	Decreased	Inflorescence
AT1G70590	AT1G70590	F-box family protein	Increased	Inflorescence
AT1G70610	ABCB26	transporter associated with antigen processing protein 1	Decreased	Inflorescence
AT1G70620	AT1G70620	cyclin-like protein	Increased	Inflorescence
AT1G70640	AT1G70640	octicosapeptide/Phox/Bem1p (PB1) domain-containing protein	Increased	Inflorescence
AT1G70690	HWI1	Receptor-like protein kinase-related family protein	Decreased	Inflorescence
AT1G70720	AT1G70720	Plant invertase/pectin methylesterase inhibitor superfamily protein	Decreased	Inflorescence
AT1G70730	PGM2	Phosphoglucomutase/phosphomannomutase family protein	Decreased	Inflorescence
AT1G70870	AT1G70870	Polyketide cyclase/dehydrase and lipid transport superfamily protein	Decreased	Inflorescence
AT1G70880	AT1G70880	Polyketide cyclase/dehydrase and lipid transport superfamily protein	Increased	Inflorescence
AT1G70890	MLP43	MLP-like protein 43	Increased	Inflorescence
AT1G70985	AT1G70985	hydroxyproline-rich glycoprotein family protein	Decreased	Inflorescence
AT1G70990	AT1G70990	proline-rich family protein	Decreased	Inflorescence
AT1G71000	AT1G71000	Chaperone DnaJ-domain superfamily protein	Decreased	Inflorescence
AT1G71015	AT1G71015	plastid movement impaired protein	Decreased	Inflorescence
AT1G71080	AT1G71080	RNA polymerase II transcription elongation factor	Increased	Inflorescence
AT1G71140	AT1G71140	MATE efflux family protein	Increased	Inflorescence
AT1G71160	KCS7	3-ketoacyl-CoA synthase 7	Decreased	Inflorescence
AT1G71200	AT1G71200	basic helix-loop-helix (bHLH) DNA-binding superfamily protein	Decreased	Inflorescence
AT1G71340	GDPD4	PLC-like phosphodiesterases superfamily protein	Increased	Inflorescence
AT1G71380	CEL3	cellulase 3	Decreased	Inflorescence
AT1G71410	AT1G71410	ARM repeat superfamily protein	Increased	Inflorescence
AT1G71450	AT1G71450	Integrase-type DNA-binding superfamily protein	Decreased	Inflorescence
AT1G71680	AT1G71680	Transmembrane amino acid transporter family protein	Decreased	Inflorescence
AT1G71770	PAB5	poly(A)-binding protein 5	Decreased	Inflorescence
AT1G71920	HISN6B	HISTIDINE BIOSYNTHESIS 6B	Decreased	Inflorescence
AT1G72030	AT1G72030	Acyl-CoA N-acyltransferases (NAT) superfamily protein	Decreased	Inflorescence
AT1G72060	AT1G72060	serine-type endopeptidase inhibitor	Increased	Inflorescence
AT1G72070	AT1G72070	Chaperone DnaJ-domain superfamily protein	Increased	Inflorescence
AT1G72110	AT1G72110	O-acyltransferase (WSD1-like) family protein	Decreased	Inflorescence
AT1G72120	AT1G72120	Major facilitator superfamily protein	Increased	Inflorescence
AT1G72130	AT1G72130	Major facilitator superfamily protein	Decreased	Inflorescence
AT1G72150	PATL1	PATELLIN 1	Increased	Inflorescence
AT1G72175	AT1G72175	E3 ubiquitin-protein ligase RNF170-like protein (DUF 1232)	Increased	Inflorescence
AT1G72220	AT1G72220	RING/U-box superfamily protein	Decreased	Inflorescence
AT1G72230	AT1G72230	Cupredoxin superfamily protein	Decreased	Inflorescence
AT1G72240	AT1G72240	hypothetical protein	Decreased	Inflorescence
AT1G72290	AT1G72290	Kunitz family trypsin and protease inhibitor protein	Decreased	Inflorescence
AT1G72360	ERF73	Integrase-type DNA-binding superfamily protein	Increased	Inflorescence
AT1G72410	AT1G72410	COP1-interacting protein-like protein	Increased	Inflorescence
AT1G72460	AT1G72460	Leucine-rich repeat protein kinase family protein	Decreased	Inflorescence
AT1G72540	AT1G72540	Protein kinase superfamily protein	Increased	Inflorescence
AT1G72610	GER1	germin-like protein 1	Increased	Inflorescence
AT1G72660	AT1G72660	P-loop containing nucleoside triphosphate hydrolases superfamily protein	Decreased	Inflorescence
AT1G72680	CAD1	cinnamyl-alcohol dehydrogenase	Increased	Inflorescence
AT1G72800	AT1G72800	RNA-binding (RRM/RBD/RNP motifs) family protein	Increased	Inflorescence
AT1G72820	AT1G72820	Mitochondrial substrate carrier family protein	Increased	Inflorescence
AT1G72840	AT1G72840	Disease resistance protein (TIR-NBS-LRR class)	Increased	Inflorescence
AT1G72850	AT1G72850	Disease resistance protein (TIR-NBS class)	Increased	Inflorescence
AT1G72860	AT1G72860	Disease resistance protein (TIR-NBS-LRR class) family	Increased	Inflorescence
AT1G72870	AT1G72870	Disease resistance protein (TIR-NBS class)	Increased	Inflorescence
AT1G72910	AT1G72910	Toll-Interleukin-Resistance (TIR) domain-containing protein	Decreased	Inflorescence
AT1G72920	AT1G72920	Toll-Interleukin-Resistance (TIR) domain family protein	Decreased	Inflorescence
AT1G72930	TIR	toll/interleukin-1 receptor-like protein	Decreased	Inflorescence
AT1G72950	AT1G72950	Disease resistance protein (TIR-NBS class)	Decreased	Inflorescence
AT1G72960	AT1G72960	Root hair defective 3 GTP-binding protein (RHD3)	Decreased	Inflorescence
AT1G72970	HTH	Glucose-methanol-choline (GMC) oxidoreductase family protein	Decreased	Inflorescence
AT1G72980	LBD7	LOB domain-containing protein 7	Decreased	Inflorescence
AT1G73010	PS2	inorganic pyrophosphatase 1	Decreased	Inflorescence
AT1G73120	AT1G73120	F-box/RNI superfamily protein	Decreased	Inflorescence
AT1G73140	TBL31	trichome birefringence-like protein (DUF828)	Decreased	Inflorescence
AT1G73220	2016-10-01	organic cation/carnitine transporter1	Decreased	Inflorescence
AT1G73260	KTI1	kunitz trypsin inhibitor 1	Increased	Inflorescence
AT1G73325	AT1G73325	Kunitz family trypsin and protease inhibitor protein	Decreased	Inflorescence
AT1G73330	DR4	drought-repressed 4	Increased	Inflorescence
AT1G73380	AT1G73380	hypothetical protein	Increased	Inflorescence
AT1G73390	AT1G73390	Endosomal targeting BRO1-like domain-containing protein	Decreased	Inflorescence
AT1G73410	MYB54	myb domain protein 54	Decreased	Inflorescence
AT1G73550	AT1G73550	Bifunctional inhibitor/lipid-transfer protein/seed storage 2S albumin superfamily protein	Decreased	Inflorescence
AT1G73600	AT1G73600	S-adenosyl-L-methionine-dependent methyltransferases superfamily protein	Decreased	Inflorescence
AT1G73620	AT1G73620	Pathogenesis-related thaumatin superfamily protein	Decreased	Inflorescence
AT1G73630	AT1G73630	EF hand calcium-binding protein family	Decreased	Inflorescence
AT1G73640	RABA6a	RAB GTPase homolog A6A	Decreased	Inflorescence
AT1G73650	AT1G73650	3-oxo-5-alpha-steroid 4-dehydrogenase (DUF1295)	Decreased	Inflorescence
AT1G73700	AT1G73700	MATE efflux family protein	Decreased	Inflorescence
AT1G73810	AT1G73810	Core-2/I-branching beta-1,6-N-acetylglucosaminyltransferase family protein	Increased	Inflorescence
AT1G73860	AT1G73860	P-loop containing nucleoside triphosphate hydrolases superfamily protein	Decreased	Inflorescence
AT1G73870	BBX16	B-box type zinc finger protein with CCT domain-containing protein	Decreased	Inflorescence
AT1G73890	AT1G73890	Bifunctional inhibitor/lipid-transfer protein/seed storage 2S albumin superfamily protein	Decreased	Inflorescence
AT1G73910	ARP4A	actin-related proteins 4A	Increased	Inflorescence
AT1G74000	SS3	strictosidine synthase 3	Decreased	Inflorescence
AT1G74010	AT1G74010	Calcium-dependent phosphotriesterase superfamily protein	Increased	Inflorescence
AT1G74080	MYB122	myb domain protein 122	Increased	Inflorescence
AT1G74130	AT1G74130	Rhomboid-related intramembrane serine protease family protein	Decreased	Inflorescence
AT1G74150	AT1G74150	Galactose oxidase/kelch repeat superfamily protein	Increased	Inflorescence
AT1G74220	AT1G74220	homeobox-like protein	Decreased	Inflorescence
AT1G74280	AT1G74280	alpha/beta-Hydrolases superfamily protein	Increased	Inflorescence
AT1G74300	AT1G74300	alpha/beta-Hydrolases superfamily protein	Decreased	Inflorescence
AT1G74310	HSP101	heat shock protein 101	Decreased	Inflorescence
AT1G74390	AT1G74390	Polynucleotidyl transferase, ribonuclease H-like superfamily protein	Increased	Inflorescence
AT1G74430	MYB95	myb domain protein 95	Decreased	Inflorescence
AT1G74460	AT1G74460	GDSL-like Lipase/Acylhydrolase superfamily protein	Decreased	Inflorescence
AT1G74490	AT1G74490	Protein kinase superfamily protein	Decreased	Inflorescence
AT1G74540	CYP98A8	cytochrome P450, family 98, subfamily A, polypeptide 8	Decreased	Inflorescence
AT1G74550	CYP98A9	cytochrome P450, family 98, subfamily A, polypeptide 9	Decreased	Inflorescence
AT1G74590	GSTU10	glutathione S-transferase TAU 10	Increased	Inflorescence
AT1G74640	AT1G74640	alpha/beta-Hydrolases superfamily protein	Decreased	Inflorescence
AT1G74710	EDS16	ADC synthase superfamily protein	Decreased	Inflorescence
AT1G74730	AT1G74730	transmembrane protein, putative (DUF1118)	Decreased	Inflorescence
AT1G74770	AT1G74770	zinc ion binding protein	Decreased	Inflorescence
AT1G74820	AT1G74820	RmlC-like cupins superfamily protein	Decreased	Inflorescence
AT1G74930	ORA47	Integrase-type DNA-binding superfamily protein	Decreased	Inflorescence
AT1G75040	PR5	pathogenesis-related protein 5	Decreased	Inflorescence
AT1G75050	AT1G75050	Pathogenesis-related thaumatin superfamily protein	Decreased	Inflorescence
AT1G75100	JAC1	J-domain protein required for chloroplast accumulation response 1	Decreased	Inflorescence
AT1G75160	AT1G75160	DUF620 family protein (DUF620)	Decreased	Inflorescence
AT1G75190	AT1G75190	hypothetical protein	Increased	Inflorescence
AT1G75220	ERDL6	Major facilitator superfamily protein	Increased	Inflorescence
AT1G75250	RL6	RAD-like 6	Decreased	Inflorescence
AT1G75280	AT1G75280	NmrA-like negative transcriptional regulator family protein	Decreased	Inflorescence
AT1G75390	bZIP44	basic leucine-zipper 44	Decreased	Inflorescence
AT1G75460	AT1G75460	ATP-dependent protease La (LON) domain protein	Decreased	Inflorescence
AT1G75540	BBX21	salt tolerance homolog2	Increased	Inflorescence
AT1G75750	GASA1	GAST1 protein homolog 1	Increased	Inflorescence
AT1G75770	AT1G75770	hypothetical protein	Increased	Inflorescence
AT1G75790	sks18	SKU5 similar 18	Decreased	Inflorescence
AT1G75800	AT1G75800	Pathogenesis-related thaumatin superfamily protein	Increased	Inflorescence
AT1G75830	LCR67	low-molecular-weight cysteine-rich 67	Increased	Inflorescence
AT1G75870	AT1G75870	hypothetical protein	Decreased	Inflorescence
AT1G75880	AT1G75880	SGNH hydrolase-type esterase superfamily protein	Decreased	Inflorescence
AT1G75900	AT1G75900	GDSL-like Lipase/Acylhydrolase superfamily protein	Decreased	Inflorescence
AT1G75910	EXL4	extracellular lipase 4	Decreased	Inflorescence
AT1G75920	AT1G75920	GDSL-like Lipase/Acylhydrolase superfamily protein	Decreased	Inflorescence
AT1G75930	EXL6	extracellular lipase 6	Decreased	Inflorescence
AT1G75940	ATA27	Glycosyl hydrolase superfamily protein	Decreased	Inflorescence
AT1G75945	AT1G75945	hypothetical protein	Decreased	Inflorescence
AT1G76080	CDSP32	chloroplastic drought-induced stress protein of 32 kD	Decreased	Inflorescence
AT1G76090	SMT3	sterol methyltransferase 3	Increased	Inflorescence
AT1G76150	ECH2	enoyl-CoA hydratase 2	Increased	Inflorescence
AT1G76240	AT1G76240	DUF241 domain protein (DUF241)	Decreased	Inflorescence
AT1G76300	SmD3	snRNP core protein SMD3	Increased	Inflorescence
AT1G76370	AT1G76370	Protein kinase superfamily protein	Decreased	Inflorescence
AT1G76420	CUC3	NAC (No Apical Meristem) domain transcriptional regulator superfamily protein	Decreased	Inflorescence
AT1G76460	AT1G76460	RNA-binding (RRM/RBD/RNP motifs) family protein	Increased	Inflorescence
AT1G76490	HMG1	hydroxy methylglutaryl CoA reductase 1	Increased	Inflorescence
AT1G76530	AT1G76530	Auxin efflux carrier family protein	Decreased	Inflorescence
AT1G76580	AT1G76580	Squamosa promoter-binding protein-like (SBP domain) transcription factor family protein	Increased	Inflorescence
AT1G76590	AT1G76590	PLATZ transcription factor family protein	Increased	Inflorescence
AT1G76705	AT1G76705	calmodulin binding protein	Increased	Inflorescence
AT1G76710	ASHH1	SET domain group 26	Increased	Inflorescence
AT1G76720	AT1G76720	eukaryotic translation initiation factor 2 (eIF-2) family protein	Increased	Inflorescence
AT1G76790	IGMT5	O-methyltransferase family protein	Increased	Inflorescence
AT1G76820	AT1G76820	eukaryotic translation initiation factor 2 (eIF-2) family protein	Increased	Inflorescence
AT1G76930	EXT4	extensin 4	Increased	Inflorescence
AT1G76955	AT1G76955	Expressed protein	Decreased	Inflorescence
AT1G76960	AT1G76960	transmembrane protein	Increased	Inflorescence
AT1G76965	AT1G76965	hypothetical protein	Decreased	Inflorescence
AT1G76990	ACR3	ACT domain repeat 3	Increased	Inflorescence
AT1G77060	AT1G77060	Phosphoenolpyruvate carboxylase family protein	Increased	Inflorescence
AT1G77080	MAF1	K-box region and MADS-box transcription factor family protein	Increased	Inflorescence
AT1G77090	AT1G77090	thylakoid lumenal protein (Mog1/PsbP/DUF1795-like photosystem II reaction center PsbP family protein)	Decreased	Inflorescence
AT1G77120	ADH1	alcohol dehydrogenase 1	Increased	Inflorescence
AT1G77145	AT1G77145	transmembrane protein, putative (DUF506)	Increased	Inflorescence
AT1G77200	AT1G77200	Integrase-type DNA-binding superfamily protein	Decreased	Inflorescence
AT1G77210	STP14	sugar transporter 14	Increased	Inflorescence
AT1G77360	APPR6	Tetratricopeptide repeat (TPR)-like superfamily protein	Increased	Inflorescence
AT1G77380	AAP3	amino acid permease 3	Increased	Inflorescence
AT1G77450	NAC032	NAC domain containing protein 32	Increased	Inflorescence
AT1G77590	LACS9	long chain acyl-CoA synthetase 9	Decreased	Inflorescence
AT1G77690	LAX3	like AUX1 3	Decreased	Inflorescence
AT1G77930	AT1G77930	Chaperone DnaJ-domain superfamily protein	Decreased	Inflorescence
AT1G77980	AGL66	AGAMOUS-like 66	Decreased	Inflorescence
AT1G78030	AT1G78030	hypothetical protein	Increased	Inflorescence
AT1G78090	TPPB	trehalose-6-phosphate phosphatase	Decreased	Inflorescence
AT1G78130	UNE2	Major facilitator superfamily protein	Increased	Inflorescence
AT1G78160	PUM7	pumilio 7	Decreased	Inflorescence
AT1G78230	AT1G78230	Outer arm dynein light chain 1 protein	Decreased	Inflorescence
AT1G78270	UGT85A4	UDP-glucosyl transferase 85A4	Increased	Inflorescence
AT1G78320	GSTU23	glutathione S-transferase TAU 23	Decreased	Inflorescence
AT1G78410	AT1G78410	VQ motif-containing protein	Increased	Inflorescence
AT1G78440	ATGA2OX1	gibberellin 2-beta-dioxygenase	Decreased	Inflorescence
AT1G78476	AT1G78476	hypothetical protein	Decreased	Inflorescence
AT1G78510	SPS1	solanesyl diphosphate synthase 1	Decreased	Inflorescence
AT1G78570	RHM1	rhamnose biosynthesis 1	Decreased	Inflorescence
AT1G78700	BEH4	BES1/BZR1 homolog 4	Increased	Inflorescence
AT1G78780	AT1G78780	pathogenesis-related family protein	Decreased	Inflorescence
AT1G78815	LSH7	LIGHT-DEPENDENT SHORT HYPOCOTYLS-like protein (DUF640)	Decreased	Inflorescence
AT1G78820	AT1G78820	D-mannose binding lectin protein with Apple-like carbohydrate-binding domain-containing protein	Decreased	Inflorescence
AT1G78830	AT1G78830	Curculin-like (mannose-binding) lectin family protein	Increased	Inflorescence
AT1G78895	AT1G78895	Reticulon family protein	Increased	Inflorescence
AT1G78910	AT1G78910	Pseudouridine synthase family protein	Increased	Inflorescence
AT1G78950	BAS	Terpenoid cyclases family protein	Increased	Inflorescence
AT1G78955	CAMS1	camelliol C synthase 1	Decreased	Inflorescence
AT1G78960	LUP2	lupeol synthase 2	Decreased	Inflorescence
AT1G78980	SRF5	STRUBBELIG-receptor family 5	Decreased	Inflorescence
AT1G78990	AT1G78990	HXXXD-type acyl-transferase family protein	Decreased	Inflorescence
AT1G79150	AT1G79150	binding protein	Decreased	Inflorescence
AT1G79180	MYB63	myb domain protein 63	Decreased	Inflorescence
AT1G79250	AGC1.7	AGC kinase 1.7	Decreased	Inflorescence
AT1G79270	ECT8	evolutionarily conserved C-terminal region 8	Decreased	Inflorescence
AT1G79400	CHX2	cation/H exchanger 2	Decreased	Inflorescence
AT1G79420	AT1G79420	C-type mannose receptor (DUF620)	Decreased	Inflorescence
AT1G79440	ALDH5F1	aldehyde dehydrogenase 5F1	Increased	Inflorescence
AT1G79450	ALIS5	ALA-interacting subunit 5	Increased	Inflorescence
AT1G79520	AT1G79520	Cation efflux family protein	Decreased	Inflorescence
AT1G79550	PGK	phosphoglycerate kinase	Decreased	Inflorescence
AT1G79590	SYP52	syntaxin of plants 52	Increased	Inflorescence
AT1G79600	AT1G79600	Protein kinase superfamily protein	Decreased	Inflorescence
AT1G79680	WAKL10	WALL ASSOCIATED KINASE (WAK)-LIKE 10	Increased	Inflorescence
AT1G79700	WRI4	Integrase-type DNA-binding superfamily protein	Increased	Inflorescence
AT1G79770	AT1G79770	CASP-like protein (DUF1677)	Decreased	Inflorescence
AT1G79780	AT1G79780	Uncharacterized protein family (UPF0497)	Decreased	Inflorescence
AT1G79800	ENODL7	early nodulin-like protein 7	Decreased	Inflorescence
AT1G79860	ROPGEF12	RHO guanyl-nucleotide exchange factor 12	Decreased	Inflorescence
AT1G79910	AT1G79910	Regulator of Vps4 activity in the MVB pathway protein	Decreased	Inflorescence
AT1G79920	Hsp70-15	Heat shock protein 70 (Hsp 70) family protein	Decreased	Inflorescence
AT1G79950	AT1G79950	RAD3-like DNA-binding helicase protein	Increased	Inflorescence
AT1G80120	AT1G80120	LURP-one-like protein (DUF567)	Increased	Inflorescence
AT1G80130	AT1G80130	Tetratricopeptide repeat (TPR)-like superfamily protein	Increased	Inflorescence
AT1G80160	GLYI7	Lactoylglutathione lyase / glyoxalase I family protein	Increased	Inflorescence
AT1G80180	AT1G80180	hypothetical protein	Increased	Inflorescence
AT1G80190	PSF1	partner of SLD five 1	Increased	Inflorescence
AT1G80420	ATXRCC1	BRCT domain-containing DNA repair protein	Increased	Inflorescence
AT1G80470	AT1G80470	F-box/RNI-like/FBD-like domains-containing protein	Decreased	Inflorescence
AT1G80480	PTAC17	plastid transcriptionally active 17	Increased	Inflorescence
AT1G80540	AT1G80540	envelope glycoprotein B	Decreased	Inflorescence
AT1G80555	AT1G80555	Isocitrate/isopropylmalate dehydrogenase family protein	Decreased	Inflorescence
AT1G80570	AT1G80570	RNI-like superfamily protein	Increased	Inflorescence
AT1G80660	HA9	H[ ]-ATPase 9	Decreased	Inflorescence
AT1G80760	NIP6;1	NOD26-like intrinsic protein 6;1	Decreased	Inflorescence
AT1G80820	CCR2	cinnamoyl coa reductase	Decreased	Inflorescence
AT1G80890	AT1G80890	GAG1At protein	Increased	Inflorescence
AT1G80920	J8	Chaperone DnaJ-domain superfamily protein	Increased	Inflorescence
AT1G80970	AT1G80970	XH domain-containing protein	Increased	Inflorescence
AT1G80980	AT1G80980	stress response NST1-like protein	Increased	Inflorescence
AT2G01080	AT2G01080	Late embryogenesis abundant (LEA) hydroxyproline-rich glycoprotein family	Increased	Inflorescence
AT2G01170	BAT1	bidirectional amino acid transporter 1	Increased	Inflorescence
AT2G01200	IAA32	indole-3-acetic acid inducible 32	Increased	Inflorescence
AT2G01290	RPI2	ribose-5-phosphate isomerase 2	Decreased	Inflorescence
AT2G01310	AT2G01310	hypothetical protein	Increased	Inflorescence
AT2G01340	At17.1	plastid movement impaired protein	Increased	Inflorescence
AT2G01490	PAHX	phytanoyl-CoA dioxygenase (PhyH) family protein	Increased	Inflorescence
AT2G01520	MLP328	MLP-like protein 328	Decreased	Inflorescence
AT2G01610	AT2G01610	Plant invertase/pectin methylesterase inhibitor superfamily protein	Decreased	Inflorescence
AT2G01818	AT2G01818	PLATZ transcription factor family protein	Increased	Inflorescence
AT2G01850	EXGT-A3	endoxyloglucan transferase A3	Increased	Inflorescence
AT2G01930	BPC1	basic pentacysteine1	Increased	Inflorescence
AT2G02060	AT2G02060	Homeodomain-like superfamily protein	Increased	Inflorescence
AT2G02080	IDD4	indeterminate(ID)-domain 4	Increased	Inflorescence
AT2G02140	LCR72	low-molecular-weight cysteine-rich 72	Decreased	Inflorescence
AT2G02160	AT2G02160	CCCH-type zinc finger family protein	Increased	Inflorescence
AT2G02410	AT2G02410	yacP-like NYN domain protein	Increased	Inflorescence
AT2G02580	CYP71B9	cytochrome P450, family 71, subfamily B, polypeptide 9	Decreased	Inflorescence
AT2G02700	AT2G02700	Cysteine/Histidine-rich C1 domain family protein	Increased	Inflorescence
AT2G02710	PLPB	PAS/LOV protein B	Increased	Inflorescence
AT2G02720	AT2G02720	Pectate lyase family protein	Decreased	Inflorescence
AT2G02850	ARPN	plantacyanin	Decreased	Inflorescence
AT2G02930	GSTF3	glutathione S-transferase F3	Increased	Inflorescence
AT2G02950	PKS1	phytochrome kinase substrate 1	Increased	Inflorescence
AT2G03020	AT2G03020	Heat shock protein HSP20/alpha crystallin family	Decreased	Inflorescence
AT2G03090	EXPA15	expansin A15	Decreased	Inflorescence
AT2G03200	AT2G03200	Eukaryotic aspartyl protease family protein	Decreased	Inflorescence
AT2G03330	AT2G03330	transmembrane protein	Increased	Inflorescence
AT2G03450	PAP9	purple acid phosphatase 9	Decreased	Inflorescence
AT2G03505	AT2G03505	Carbohydrate-binding X8 domain superfamily protein	Decreased	Inflorescence
AT2G03590	UPS1	ureide permease 1	Decreased	Inflorescence
AT2G03640	AT2G03640	Nuclear transport factor 2 (NTF2) family protein with RNA binding (RRM-RBD-RNP motifs) domain-containing protein	Increased	Inflorescence
AT2G03740	AT2G03740	late embryogenesis abundant domain-containing protein / LEA domain-containing protein	Decreased	Inflorescence
AT2G03840	TET13	tetraspanin13	Decreased	Inflorescence
AT2G03850	AT2G03850	Late embryogenesis abundant protein (LEA) family protein	Decreased	Inflorescence
AT2G03890	PI4K GAMMA 7	phosphoinositide 4-kinase gamma 7	Increased	Inflorescence
AT2G03965	AT2G03965	hypothetical protein	Decreased	Inflorescence
AT2G04020	AT2G04020	GDSL-like Lipase/Acylhydrolase superfamily protein	Decreased	Inflorescence
AT2G04039	AT2G04039	DUF2996 family protein	Decreased	Inflorescence
AT2G04050	AT2G04050	MATE efflux family protein	Decreased	Inflorescence
AT2G04090	AT2G04090	MATE efflux family protein	Decreased	Inflorescence
AT2G04115	AT2G04115	Plant self-incompatibility protein S1 family	Decreased	Inflorescence
AT2G04190	AT2G04190	TRAF-like family protein	Increased	Inflorescence
AT2G04220	AT2G04220	DUF868 family protein (DUF868)	Decreased	Inflorescence
AT2G04378	AT2G04378	Beta-galactosidase related protein	Increased	Inflorescence
AT2G04570	AT2G04570	GDSL-like Lipase/Acylhydrolase superfamily protein	Decreased	Inflorescence
AT2G04690	AT2G04690	Pyridoxamine 5'-phosphate oxidase family protein	Increased	Inflorescence
AT2G04780	FLA7	FASCICLIN-like arabinoogalactan 7	Decreased	Inflorescence
AT2G04790	AT2G04790	PTB domain engulfment adapter	Decreased	Inflorescence
AT2G04795	AT2G04795	hypothetical protein	Decreased	Inflorescence
AT2G04800	AT2G04800	hypothetical protein	Decreased	Inflorescence
AT2G04830	AT2G04830	F-box only protein (DUF295)	Decreased	Inflorescence
AT2G04850	AT2G04850	Auxin-responsive family protein	Decreased	Inflorescence
AT2G04860	AT2G04860	Tetratricopeptide repeat (TPR)-like superfamily protein	Increased	Inflorescence
AT2G04890	SCL21	SCARECROW-like 21	Increased	Inflorescence
AT2G05070	LHCB2.2	photosystem II light harvesting complex protein 2.2	Decreased	Inflorescence
AT2G05100	LHCB2.1	photosystem II light harvesting complex protein 2.1	Decreased	Inflorescence
AT2G05185	AT2G05185	hypothetical protein	Increased	Inflorescence
AT2G05380	GRP3S	glycine-rich protein 3 short isoform	Increased	Inflorescence
AT2G05440	GRP9	GLYCINE RICH PROTEIN 9	Increased	Inflorescence
AT2G05510	AT2G05510	Glycine-rich protein family	Increased	Inflorescence
AT2G05520	GRP-3	glycine-rich protein 3	Increased	Inflorescence
AT2G05540	AT2G05540	Glycine-rich protein family	Increased	Inflorescence
AT2G05620	PGR5	proton gradient regulation 5	Decreased	Inflorescence
AT2G05655	AT2G05655	hypothetical protein	Decreased	Inflorescence
AT2G05850	scpl38	serine carboxypeptidase-like 38	Decreased	Inflorescence
AT2G05915	AT2G05915	hypothetical protein	Decreased	Inflorescence
AT2G05940	RIPK	Protein kinase superfamily protein	Decreased	Inflorescence
AT2G06200	GRF6	growth-regulating factor 6	Decreased	Inflorescence
AT2G06925	PLA2-ALPHA	Phospholipase A2 family protein	Increased	Inflorescence
AT2G07000	AT2G07000	hypothetical protein	Decreased	Inflorescence
AT2G07040	PRK2A	Leucine-rich repeat protein kinase family protein	Decreased	Inflorescence
AT2G07180	AT2G07180	Protein kinase superfamily protein	Increased	Inflorescence
AT2G07560	HA6	H[ ]-ATPase 6	Decreased	Inflorescence
AT2G07599	AT2G07599	hypothetical protein	Increased	Inflorescence
AT2G07629	AT2G07629	hypothetical protein	Increased	Inflorescence
AT2G07633	AT2G07633	NADH-plastoquinone oxidoreductase subunit	Increased	Inflorescence
AT2G07638	AT2G07638	hypothetical protein	Increased	Inflorescence
AT2G07641	AT2G07641	hypothetical protein	Increased	Inflorescence
AT2G07652	AT2G07652	hypothetical protein	Increased	Inflorescence
AT2G07662	AT2G07662	hypothetical protein	Increased	Inflorescence
AT2G07665	AT2G07665	hypothetical protein	Increased	Inflorescence
AT2G07667	AT2G07667	hypothetical protein	Increased	Inflorescence
AT2G07669	AT2G07669	hypothetical protein	Increased	Inflorescence
AT2G07672	AT2G07672	hypothetical protein	Increased	Inflorescence
AT2G07678	AT2G07678	hypothetical protein	Increased	Inflorescence
AT2G07680	ABCC13	multidrug resistance-associated protein 11	Decreased	Inflorescence
AT2G07695	AT2G07695	Cytochrome C oxidase subunit II-like, transmembrane domain-containing protein	Increased	Inflorescence
AT2G07696	AT2G07696	Ribosomal protein S7p/S5e family protein	Increased	Inflorescence
AT2G07715	AT2G07715	Nucleic acid-binding, OB-fold-like protein	Increased	Inflorescence
AT2G07718	AT2G07718	Cytochrome b/b6 protein	Increased	Inflorescence
AT2G07749	AT2G07749	Mitovirus RNA-dependent RNA polymerase	Increased	Inflorescence
AT2G07774	AT2G07774	hypothetical protein	Increased	Inflorescence
AT2G07776	AT2G07776	hypothetical protein	Increased	Inflorescence
AT2G07777	AT2G07777	ATP synthase 9 mitochondrial	Increased	Inflorescence
AT2G07779	AT2G07779	hypothetical protein	Increased	Inflorescence
AT2G07785	AT2G07785	NADH dehydrogenase family protein	Increased	Inflorescence
AT2G07787	AT2G07787	hypothetical protein	Increased	Inflorescence
AT2G07798	AT2G07798	hypothetical protein	Increased	Inflorescence
AT2G07815	AT2G07815	LOW protein: cytochrome C biogenesis ccmF-like protein	Increased	Inflorescence
AT2G07827	AT2G07827	hypothetical protein	Increased	Inflorescence
AT2G09970	AT2G09970	DUF1677 family protein (DUF1677)	Decreased	Inflorescence
AT2G10553	AT2G10553	zinc finger CCCH domain protein	Decreased	Inflorescence
AT2G10615	AT2G10615	hypothetical protein	Decreased	Inflorescence
AT2G10931	AT2G10931	hypothetical protein	Increased	Inflorescence
AT2G10970	AT2G10970	Plant invertase/pectin methylesterase inhibitor superfamily protein	Decreased	Inflorescence
AT2G11225	AT2G11225	hypothetical protein	Increased	Inflorescence
AT2G12170	AT2G12170	hypothetical protein	Increased	Inflorescence
AT2G12480	SCPL43	serine carboxypeptidase-like 43	Decreased	Inflorescence
AT2G12905	AT2G12905	hypothetical protein	Decreased	Inflorescence
AT2G13350	AT2G13350	Calcium-dependent lipid-binding (CaLB domain) family protein	Decreased	Inflorescence
AT2G13463	AT2G13463	hypothetical protein	Increased	Inflorescence
AT2G13550	AT2G13550	hypothetical protein	Increased	Inflorescence
AT2G13570	NF-YB7	nuclear factor Y, subunit B7	Decreased	Inflorescence
AT2G13620	CHX15	cation/hydrogen exchanger 15	Decreased	Inflorescence
AT2G13680	CALS5	callose synthase 5	Decreased	Inflorescence
AT2G13810	ALD1	AGD2-like defense response protein 1	Decreased	Inflorescence
AT2G13965	AT2G13965	transmembrane protein	Increased	Inflorescence
AT2G14050	MCM9	minichromosome maintenance 9	Decreased	Inflorescence
AT2G14095	AT2G14095	hypothetical protein	Decreased	Inflorescence
AT2G14170	ALDH6B2	aldehyde dehydrogenase 6B2	Increased	Inflorescence
AT2G14247	AT2G14247	Expressed protein	Decreased	Inflorescence
AT2G14282	SCRL18	SCR-like 18	Decreased	Inflorescence
AT2G14610	PR1	pathogenesis-related protein 1	Increased	Inflorescence
AT2G14620	XTH10	xyloglucan endotransglucosylase/hydrolase 10	Increased	Inflorescence
AT2G14800	AT2G14800	hypothetical protein	Increased	Inflorescence
AT2G15020	AT2G15020	hypothetical protein	Decreased	Inflorescence
AT2G15042	AT2G15042	Leucine-rich repeat (LRR) family protein	Increased	Inflorescence
AT2G15080	RLP19	receptor like protein 19	Increased	Inflorescence
AT2G15220	AT2G15220	Plant basic secretory protein (BSP) family protein	Increased	Inflorescence
AT2G15440	AT2G15440	polysaccharide biosynthesis protein (DUF579)	Decreased	Inflorescence
AT2G15480	UGT73B5	UDP-glucosyl transferase 73B5	Increased	Inflorescence
AT2G15490	UGT73B4	UDP-glycosyltransferase 73B4	Increased	Inflorescence
AT2G15535	LCR10	low-molecular-weight cysteine-rich 10	Decreased	Inflorescence
AT2G15780	AT2G15780	Cupredoxin superfamily protein	Increased	Inflorescence
AT2G15830	AT2G15830	hypothetical protein	Increased	Inflorescence
AT2G15880	AT2G15880	Leucine-rich repeat (LRR) family protein	Increased	Inflorescence
AT2G15890	MEE14	maternal effect embryo arrest 14	Increased	Inflorescence
AT2G15960	AT2G15960	stress-induced protein	Increased	Inflorescence
AT2G16030	AT2G16030	S-adenosyl-L-methionine-dependent methyltransferases superfamily protein	Decreased	Inflorescence
AT2G16130	PMT2	polyol/monosaccharide transporter 2	Decreased	Inflorescence
AT2G16210	AT2G16210	Transcriptional factor B3 family protein	Decreased	Inflorescence
AT2G16380	AT2G16380	Sec14p-like phosphatidylinositol transfer family protein	Increased	Inflorescence
AT2G16430	PAP10	purple acid phosphatase 10	Decreased	Inflorescence
AT2G16490	AT2G16490	XH domain-containing protein	Decreased	Inflorescence
AT2G16505	AT2G16505	maternally expressed family protein	Decreased	Inflorescence
AT2G16586	AT2G16586	transmembrane protein	Increased	Inflorescence
AT2G16630	AT2G16630	Pollen Ole e 1 allergen and extensin family protein	Decreased	Inflorescence
AT2G16650	PRORP2	proteinaceous RNase P 2	Increased	Inflorescence
AT2G16720	MYB7	myb domain protein 7	Decreased	Inflorescence
AT2G16730	AT2G16730	glycosyl hydrolase family 35 protein	Decreased	Inflorescence
AT2G16760	AT2G16760	Calcium-dependent phosphotriesterase superfamily protein	Decreased	Inflorescence
AT2G16890	AT2G16890	UDP-Glycosyltransferase superfamily protein	Decreased	Inflorescence
AT2G16910	AMS	basic helix-loop-helix (bHLH) DNA-binding superfamily protein	Decreased	Inflorescence
AT2G17000	AT2G17000	Mechanosensitive ion channel family protein	Decreased	Inflorescence
AT2G17010	AT2G17010	Mechanosensitive ion channel family protein	Decreased	Inflorescence
AT2G17036	AT2G17036	F-box SKIP23-like protein (DUF295)	Increased	Inflorescence
AT2G17280	AT2G17280	Phosphoglycerate mutase family protein	Decreased	Inflorescence
AT2G17300	AT2G17300	hypothetical protein	Decreased	Inflorescence
AT2G17450	RHA3A	RING-H2 finger A3A	Increased	Inflorescence
AT2G17525	AT2G17525	Pentatricopeptide repeat (PPR) superfamily protein	Increased	Inflorescence
AT2G17550	TRM26	RB1-inducible coiled-coil protein	Increased	Inflorescence
AT2G17570	cPT1	Undecaprenyl pyrophosphate synthetase family protein	Increased	Inflorescence
AT2G17650	AT2G17650	AMP-dependent synthetase and ligase family protein	Increased	Inflorescence
AT2G17740	AT2G17740	Cysteine/Histidine-rich C1 domain family protein	Increased	Inflorescence
AT2G17787	AT2G17787	cylicin	Increased	Inflorescence
AT2G17840	ERD7	Senescence/dehydration-associated protein-like protein	Increased	Inflorescence
AT2G17880	AT2G17880	Chaperone DnaJ-domain superfamily protein	Increased	Inflorescence
AT2G17890	CPK16	calcium-dependent protein kinase 16	Decreased	Inflorescence
AT2G17950	WUS	Homeodomain-like superfamily protein	Decreased	Inflorescence
AT2G18050	HIS1-3	histone H1-3	Increased	Inflorescence
AT2G18060	VND1	vascular related NAC-domain protein 1	Decreased	Inflorescence
AT2G18080	EDA2	Serine carboxypeptidase S28 family protein	Decreased	Inflorescence
AT2G18120	SRS4	SHI-related sequence 4	Decreased	Inflorescence
AT2G18180	AT2G18180	Sec14p-like phosphatidylinositol transfer family protein	Decreased	Inflorescence
AT2G18230	PPa2	pyrophosphorylase 2	Decreased	Inflorescence
AT2G18250	COAD	4-phosphopantetheine adenylyltransferase	Increased	Inflorescence
AT2G18280	TLP2	tubby like protein 2	Increased	Inflorescence
AT2G18350	HB24	homeobox protein 24	Increased	Inflorescence
AT2G18390	TTN5	ADP-ribosylation factor family protein	Increased	Inflorescence
AT2G18420	AT2G18420	Gibberellin-regulated family protein	Decreased	Inflorescence
AT2G18470	PERK4	roline-rich extensin-like receptor kinase 4	Decreased	Inflorescence
AT2G18600	AT2G18600	Ubiquitin-conjugating enzyme family protein	Increased	Inflorescence
AT2G18620	AT2G18620	Terpenoid synthases superfamily protein	Decreased	Inflorescence
AT2G18670	AT2G18670	RING/U-box superfamily protein	Increased	Inflorescence
AT2G18680	AT2G18680	transmembrane protein	Decreased	Inflorescence
AT2G18750	AT2G18750	Calmodulin-binding protein	Increased	Inflorescence
AT2G18780	AT2G18780	F-box and associated interaction domains-containing protein	Increased	Inflorescence
AT2G19000	AT2G19000	hypothetical protein	Decreased	Inflorescence
AT2G19010	AT2G19010	GDSL-like Lipase/Acylhydrolase superfamily protein	Decreased	Inflorescence
AT2G19030	RALFL11	ralf-like 11	Decreased	Inflorescence
AT2G19050	AT2G19050	GDSL-like Lipase/Acylhydrolase superfamily protein	Decreased	Inflorescence
AT2G19070	SHT	spermidine hydroxycinnamoyl transferase	Decreased	Inflorescence
AT2G19330	PIRL6	plant intracellular ras group-related LRR 6	Decreased	Inflorescence
AT2G19365	AT2G19365	Myb/SANT-like DNA-binding domain protein	Decreased	Inflorescence
AT2G19400	AT2G19400	AGC (cAMP-dependent, cGMP-dependent and protein kinase C) kinase family protein	Increased	Inflorescence
AT2G19450	TAG1	membrane bound O-acyl transferase (MBOAT) family protein	Increased	Inflorescence
AT2G19500	CKX2	cytokinin oxidase 2	Decreased	Inflorescence
AT2G19550	AT2G19550	alpha/beta-Hydrolases superfamily protein	Decreased	Inflorescence
AT2G19580	TET2	tetraspanin2	Decreased	Inflorescence
AT2G19650	AT2G19650	Cysteine/Histidine-rich C1 domain family protein	Decreased	Inflorescence
AT2G19690	PLA2-BETA	phospholipase A2-beta	Decreased	Inflorescence
AT2G19770	PRF5	profilin 5	Decreased	Inflorescence
AT2G19800	MIOX2	myo-inositol oxygenase 2	Increased	Inflorescence
AT2G19810	OZF1	CCCH-type zinc finger family protein	Increased	Inflorescence
AT2G19910	AT2G19910	RNA-dependent RNA polymerase family protein	Increased	Inflorescence
AT2G19980	AT2G19980	CAP (Cysteine-rich secretory proteins, Antigen 5, and Pathogenesis-related 1 protein) superfamily protein	Decreased	Inflorescence
AT2G20120	COV1	CONTINUOUS VASCULAR RING protein (DUF502)	Increased	Inflorescence
AT2G20160	MEO	E3 ubiquitin ligase SCF complex subunit SKP1/ASK1 family protein	Decreased	Inflorescence
AT2G20208	LCR60	low-molecular-weight cysteine-rich 60	Decreased	Inflorescence
AT2G20340	AAS	Pyridoxal phosphate (PLP)-dependent transferases superfamily protein	Decreased	Inflorescence
AT2G20430	RIC6	ROP-interactive CRIB motif-containing protein 6	Decreased	Inflorescence
AT2G20465	AT2G20465	Molecular chaperone Hsp40/DnaJ family protein	Decreased	Inflorescence
AT2G20470	AT2G20470	AGC (cAMP-dependent, cGMP-dependent and protein kinase C) kinase family protein	Decreased	Inflorescence
AT2G20550	AT2G20550	HSP40/DnaJ peptide-binding protein	Increased	Inflorescence
AT2G20560	AT2G20560	DNAJ heat shock family protein	Decreased	Inflorescence
AT2G20650	AT2G20650	RING/U-box superfamily protein	Decreased	Inflorescence
AT2G20670	AT2G20670	sugar phosphate exchanger, putative (DUF506)	Increased	Inflorescence
AT2G20700	LLG2	LORELEI-LIKE-GPI ANCHORED PROTEIN 2	Decreased	Inflorescence
AT2G20720	AT2G20720	Pentatricopeptide repeat (PPR) superfamily protein	Decreased	Inflorescence
AT2G20750	EXPB1	expansin B1	Decreased	Inflorescence
AT2G20870	AT2G20870	cell wall protein precursor	Decreased	Inflorescence
AT2G20880	ERF53	Integrase-type DNA-binding superfamily protein	Increased	Inflorescence
AT2G21070	FIO1	methyltransferase	Increased	Inflorescence
AT2G21195	AT2G21195	hypothetical protein	Increased	Inflorescence
AT2G21200	AT2G21200	SAUR-like auxin-responsive protein family	Decreased	Inflorescence
AT2G21220	AT2G21220	SAUR-like auxin-responsive protein family	Decreased	Inflorescence
AT2G21240	BPC4	basic pentacysteine 4	Increased	Inflorescence
AT2G21320	BBX18	B-box zinc finger family protein	Decreased	Inflorescence
AT2G21330	FBA1	fructose-bisphosphate aldolase 1	Decreased	Inflorescence
AT2G21430	AT2G21430	Papain family cysteine protease	Decreased	Inflorescence
AT2G21450	CHR34	chromatin remodeling 34	Decreased	Inflorescence
AT2G21480	AT2G21480	Malectin/receptor-like protein kinase family protein	Decreased	Inflorescence
AT2G21490	LEA	dehydrin LEA	Decreased	Inflorescence
AT2G21500	AT2G21500	RING/U-box superfamily protein	Increased	Inflorescence
AT2G21510	AT2G21510	DNAJ heat shock N-terminal domain-containing protein	Decreased	Inflorescence
AT2G21590	APL4	Glucose-1-phosphate adenylyltransferase family protein	Decreased	Inflorescence
AT2G21620	RD2	Adenine nucleotide alpha hydrolases-like superfamily protein	Increased	Inflorescence
AT2G21640	AT2G21640	marker for oxidative stress response protein	Increased	Inflorescence
AT2G21650	MEE3	Homeodomain-like superfamily protein	Decreased	Inflorescence
AT2G21660	GRP7	cold, circadian rhythm, and rna binding 2	Increased	Inflorescence
AT2G21727	AT2G21727	ECA1 gametogenesis family protein (DUF784)	Decreased	Inflorescence
AT2G21840	AT2G21840	Cysteine/Histidine-rich C1 domain family protein	Decreased	Inflorescence
AT2G21850	AT2G21850	Cysteine/Histidine-rich C1 domain family protein	Decreased	Inflorescence
AT2G21950	SKIP6	SKP1 interacting partner 6	Increased	Inflorescence
AT2G21970	2016-09-02	stress enhanced protein 2	Decreased	Inflorescence
AT2G21990	AT2G21990	MIZU-KUSSEI-like protein (Protein of unknown function, DUF617)	Decreased	Inflorescence
AT2G22055	RALFL15	RALF-like 15	Decreased	Inflorescence
AT2G22170	PLAT2	Lipase/lipooxygenase, PLAT/LH2 family protein	Increased	Inflorescence
AT2G22180	AT2G22180	hydroxyproline-rich glycoprotein family protein	Decreased	Inflorescence
AT2G22240	MIPS2	myo-inositol-1-phosphate synthase 2	Decreased	Inflorescence
AT2G22330	CYP79B3	cytochrome P450, family 79, subfamily B, polypeptide 3	Increased	Inflorescence
AT2G22360	AT2G22360	DNAJ heat shock family protein	Decreased	Inflorescence
AT2G22400	AT2G22400	S-adenosyl-L-methionine-dependent methyltransferases superfamily protein	Increased	Inflorescence
AT2G22420	AT2G22420	Peroxidase superfamily protein	Decreased	Inflorescence
AT2G22450	RIBA2	riboflavin biosynthesis protein	Increased	Inflorescence
AT2G22500	UCP5	uncoupling protein 5	Decreased	Inflorescence
AT2G22770	NAI1	basic helix-loop-helix (bHLH) DNA-binding superfamily protein	Increased	Inflorescence
AT2G22790	AT2G22790	hypothetical protein	Increased	Inflorescence
AT2G22795	AT2G22795	hypothetical protein	Decreased	Inflorescence
AT2G22805	AT2G22805	Defensin-like (DEFL) family protein	Decreased	Inflorescence
AT2G22807	AT2G22807	Defensin-like (DEFL) family protein	Decreased	Inflorescence
AT2G22820	AT2G22820	hypothetical protein	Increased	Inflorescence
AT2G22860	PSK2	phytosulfokine 2 precursor	Increased	Inflorescence
AT2G22890	AT2G22890	Kua-ubiquitin conjugating enzyme hybrid localization domain-containing protein	Decreased	Inflorescence
AT2G22920	SCPL12	serine carboxypeptidase-like 12	Decreased	Inflorescence
AT2G22950	ACA7	Cation transporter/ E1-E2 ATPase family protein	Decreased	Inflorescence
AT2G22960	AT2G22960	alpha/beta-Hydrolases superfamily protein	Decreased	Inflorescence
AT2G22980	SCPL13	serine carboxypeptidase-like 13	Increased	Inflorescence
AT2G23000	scpl10	serine carboxypeptidase-like 10	Decreased	Inflorescence
AT2G23010	SCPL9	serine carboxypeptidase-like 9	Increased	Inflorescence
AT2G23030	SNRK2.9	SNF1-related protein kinase 2.9	Increased	Inflorescence
AT2G23100	AT2G23100	Cysteine/Histidine-rich C1 domain family protein	Increased	Inflorescence
AT2G23170	GH3.3	Auxin-responsive GH3 family protein	Increased	Inflorescence
AT2G23180	CYP96A1	cytochrome P450, family 96, subfamily A, polypeptide 1	Decreased	Inflorescence
AT2G23310	ATRER1C1	Rer1 family protein	Increased	Inflorescence
AT2G23320	WRKY15	WRKY DNA-binding protein 15	Increased	Inflorescence
AT2G23340	DEAR3	DREB and EAR motif protein 3	Decreased	Inflorescence
AT2G23360	AT2G23360	filament-like protein (DUF869)	Decreased	Inflorescence
AT2G23420	NAPRT2	nicotinate phosphoribosyltransferase 2	Decreased	Inflorescence
AT2G23510	SDT	spermidine disinapoyl acyltransferase	Decreased	Inflorescence
AT2G23590	MES8	methyl esterase 8	Decreased	Inflorescence
AT2G23610	MES3	methyl esterase 3	Increased	Inflorescence
AT2G23620	MES1	methyl esterase 1	Decreased	Inflorescence
AT2G23660	LBD10	LOB domain-containing protein 10	Decreased	Inflorescence
AT2G23670	YCF37	homolog of Synechocystis YCF37	Decreased	Inflorescence
AT2G23680	AT2G23680	Cold acclimation protein WCOR413 family	Increased	Inflorescence
AT2G23690	AT2G23690	HTH-type transcriptional regulator	Decreased	Inflorescence
AT2G23760	BLH4	BEL1-like homeodomain 4	Increased	Inflorescence
AT2G23770	LYK4	protein kinase family protein / peptidoglycan-binding LysM domain-containing protein	Increased	Inflorescence
AT2G23800	GGPS2	geranylgeranyl pyrophosphate synthase 2	Decreased	Inflorescence
AT2G23840	AT2G23840	HNH endonuclease	Decreased	Inflorescence
AT2G23900	AT2G23900	Pectin lyase-like superfamily protein	Decreased	Inflorescence
AT2G23970	AT2G23970	Class I glutamine amidotransferase-like superfamily protein	Decreased	Inflorescence
AT2G23985	AT2G23985	hypothetical protein	Increased	Inflorescence
AT2G24070	QWRF4	QWRF motif protein (DUF566)	Decreased	Inflorescence
AT2G24170	AT2G24170	Endomembrane protein 70 protein family	Decreased	Inflorescence
AT2G24190	SDR2	NAD(P)-binding Rossmann-fold superfamily protein	Decreased	Inflorescence
AT2G24210	TPS10	terpene synthase 10	Decreased	Inflorescence
AT2G24310	AT2G24310	TPRXL	Decreased	Inflorescence
AT2G24320	AT2G24320	alpha/beta-Hydrolases superfamily protein	Decreased	Inflorescence
AT2G24370	AT2G24370	kinase with adenine nucleotide alpha hydrolases-like domain-containing protein	Decreased	Inflorescence
AT2G24450	FLA3	FASCICLIN-like arabinogalactan protein 3 precursor	Decreased	Inflorescence
AT2G24540	AFR	Galactose oxidase/kelch repeat superfamily protein	Decreased	Inflorescence
AT2G24570	WRKY17	WRKY DNA-binding protein 17	Decreased	Inflorescence
AT2G24580	AT2G24580	FAD-dependent oxidoreductase family protein	Decreased	Inflorescence
AT2G24600	AT2G24600	Ankyrin repeat family protein	Increased	Inflorescence
AT2G24610	CNGC14	cyclic nucleotide-gated channel 14	Increased	Inflorescence
AT2G24681	AT2G24681	AP2/B3-like transcriptional factor family protein	Decreased	Inflorescence
AT2G24683	AT2G24683	hypothetical protein	Decreased	Inflorescence
AT2G24692	AT2G24692	BTB/POZ domain protein	Decreased	Inflorescence
AT2G24740	SDG21	SET domain group 21	Decreased	Inflorescence
AT2G24800	AT2G24800	Peroxidase superfamily protein	Decreased	Inflorescence
AT2G24820	TIC55-II	translocon at the inner envelope membrane of chloroplasts 55-II	Decreased	Inflorescence
AT2G24850	TAT3	tyrosine aminotransferase 3	Increased	Inflorescence
AT2G24945	AT2G24945	transmembrane protein	Increased	Inflorescence
AT2G24960	AT2G24960	Myb/SANT-like DNA-binding domain protein	Increased	Inflorescence
AT2G25000	WRKY60	WRKY DNA-binding protein 60	Decreased	Inflorescence
AT2G25140	CLPB4	casein lytic proteinase B4	Decreased	Inflorescence
AT2G25200	AT2G25200	hypothetical protein (DUF868)	Increased	Inflorescence
AT2G25290	Phox1	Octicosapeptide/Phox/Bem1p (PB1) domain-containing protein / tetratricopeptide repeat (TPR)-containing protein	Decreased	Inflorescence
AT2G25330	AT2G25330	TRAF-like family protein	Decreased	Inflorescence
AT2G25350	AT2G25350	Phox (PX) domain-containing protein	Increased	Inflorescence
AT2G25510	AT2G25510	transmembrane protein	Decreased	Inflorescence
AT2G25530	AT2G25530	AFG1-like ATPase family protein	Decreased	Inflorescence
AT2G25590	AT2G25590	Plant Tudor-like protein	Increased	Inflorescence
AT2G25600	SPIK	Shaker pollen inward K channel	Decreased	Inflorescence
AT2G25630	BGLU14	beta glucosidase 14	Decreased	Inflorescence
AT2G25680	MOT1	molybdate transporter 1	Decreased	Inflorescence
AT2G25730	AT2G25730	zinc finger FYVE domain protein	Increased	Inflorescence
AT2G25735	AT2G25735	hypothetical protein	Increased	Inflorescence
AT2G25770	AT2G25770	Polyketide cyclase/dehydrase and lipid transport superfamily protein	Increased	Inflorescence
AT2G25810	TIP4;1	tonoplast intrinsic protein 4;1	Decreased	Inflorescence
AT2G25850	PAPS2	poly(A) polymerase 2	Increased	Inflorescence
AT2G25890	AT2G25890	Oleosin family protein	Decreased	Inflorescence
AT2G25900	ATCTH	Zinc finger C-x8-C-x5-C-x3-H type family protein	Increased	Inflorescence
AT2G25930	ELF3	hydroxyproline-rich glycoprotein family protein	Increased	Inflorescence
AT2G26010	PDF1.3	plant defensin 1.3	Increased	Inflorescence
AT2G26020	PDF1.2b	plant defensin 1.2b	Increased	Inflorescence
AT2G26030	AT2G26030	F-box/RNI-like/FBD-like domains-containing protein	Increased	Inflorescence
AT2G26040	PYL2	PYR1-like 2	Decreased	Inflorescence
AT2G26080	GLDP2	glycine decarboxylase P-protein 2	Decreased	Inflorescence
AT2G26150	HSFA2	heat shock transcription factor A2	Decreased	Inflorescence
AT2G26240	AT2G26240	Transmembrane proteins 14C	Increased	Inflorescence
AT2G26300	GP ALPHA 1	G protein alpha subunit 1	Increased	Inflorescence
AT2G26410	Iqd4	IQ-domain 4	Decreased	Inflorescence
AT2G26430	RCY1	arginine-rich cyclin 1	Increased	Inflorescence
AT2G26450	AT2G26450	Plant invertase/pectin methylesterase inhibitor superfamily	Decreased	Inflorescence
AT2G26490	AT2G26490	Transducin/WD40 repeat-like superfamily protein	Decreased	Inflorescence
AT2G26515	AT2G26515	hypothetical protein	Increased	Inflorescence
AT2G26530	AR781	AR781, pheromone receptor-like protein (DUF1645)	Increased	Inflorescence
AT2G26560	PLA2A	phospholipase A 2A	Increased	Inflorescence
AT2G26610	AT2G26610	Transducin family protein / WD-40 repeat family protein	Decreased	Inflorescence
AT2G26650	KT1	K transporter 1	Increased	Inflorescence
AT2G26690	AT2G26690	Major facilitator superfamily protein	Decreased	Inflorescence
AT2G26695	AT2G26695	Ran BP2/NZF zinc finger-like superfamily protein	Decreased	Inflorescence
AT2G26750	AT2G26750	alpha/beta-Hydrolases superfamily protein	Decreased	Inflorescence
AT2G26810	AT2G26810	Putative methyltransferase family protein	Increased	Inflorescence
AT2G26850	AT2G26850	F-box family protein	Decreased	Inflorescence
AT2G26870	NPC2	non-specific phospholipase C2	Decreased	Inflorescence
AT2G27080	AT2G27080	Late embryogenesis abundant (LEA) hydroxyproline-rich glycoprotein family	Decreased	Inflorescence
AT2G27180	AT2G27180	hypothetical protein	Decreased	Inflorescence
AT2G27240	AT2G27240	aluminum activated malate transporter family protein	Decreased	Inflorescence
AT2G27360	AT2G27360	GDSL-like Lipase/Acylhydrolase superfamily protein	Decreased	Inflorescence
AT2G27385	AT2G27385	Pollen Ole e 1 allergen and extensin family protein	Increased	Inflorescence
AT2G27420	AT2G27420	Cysteine proteinases superfamily protein	Decreased	Inflorescence
AT2G27430	AT2G27430	ARM repeat superfamily protein	Increased	Inflorescence
AT2G27660	AT2G27660	Cysteine/Histidine-rich C1 domain family protein	Decreased	Inflorescence
AT2G27690	CYP94C1	cytochrome P450, family 94, subfamily C, polypeptide 1	Decreased	Inflorescence
AT2G27740	AT2G27740	RAB6-interacting golgin (DUF662)	Decreased	Inflorescence
AT2G27880	AGO5	Argonaute family protein	Decreased	Inflorescence
AT2G27920	SCPL51	serine carboxypeptidase-like 51	Decreased	Inflorescence
AT2G27930	AT2G27930	PLATZ transcription factor family protein	Decreased	Inflorescence
AT2G28180	ATCHX8	cation/hydrogen exchanger family protein	Decreased	Inflorescence
AT2G28190	CSD2	copper/zinc superoxide dismutase 2	Decreased	Inflorescence
AT2G28210	ACA2	alpha carbonic anhydrase 2	Increased	Inflorescence
AT2G28250	NCRK	Protein kinase superfamily protein	Decreased	Inflorescence
AT2G28305	LOG1	Putative lysine decarboxylase family protein	Decreased	Inflorescence
AT2G28315	AT2G28315	Nucleotide/sugar transporter family protein	Decreased	Inflorescence
AT2G28340	GATA13	GATA transcription factor 13	Decreased	Inflorescence
AT2G28350	ARF10	auxin response factor 10	Decreased	Inflorescence
AT2G28355	LCR5	low-molecular-weight cysteine-rich 5	Decreased	Inflorescence
AT2G28405	LCR32	low-molecular-weight cysteine-rich 32	Decreased	Inflorescence
AT2G28470	BGAL8	beta-galactosidase 8	Decreased	Inflorescence
AT2G28570	AT2G28570	hypothetical protein	Increased	Inflorescence
AT2G28640	EXO70H5	exocyst subunit exo70 family protein H5	Decreased	Inflorescence
AT2G28660	AT2G28660	Chloroplast-targeted copper chaperone protein	Increased	Inflorescence
AT2G28690	AT2G28690	TOX high mobility group box protein, putative (DUF1635)	Decreased	Inflorescence
AT2G28720	AT2G28720	Histone superfamily protein	Increased	Inflorescence
AT2G28760	UXS6	UDP-XYL synthase 6	Decreased	Inflorescence
AT2G28815	AT2G28815	50S ribosomal protein L16	Decreased	Inflorescence
AT2G28840	XBAT31	hypothetical protein	Increased	Inflorescence
AT2G28850	CYP710A3	cytochrome P450, family 710, subfamily A, polypeptide 3	Decreased	Inflorescence
AT2G28860	CYP710A4	cytochrome P450, family 710, subfamily A, polypeptide 4	Decreased	Inflorescence
AT2G28900	OEP16-1	outer plastid envelope protein 16-1	Increased	Inflorescence
AT2G28930	PK1B	protein kinase 1B	Increased	Inflorescence
AT2G29020	AT2G29020	Rab5-interacting family protein	Increased	Inflorescence
AT2G29040	AT2G29040	Exostosin family protein	Decreased	Inflorescence
AT2G29090	CYP707A2	cytochrome P450, family 707, subfamily A, polypeptide 2	Decreased	Inflorescence
AT2G29120	GLR2.7	glutamate receptor 2.7	Increased	Inflorescence
AT2G29150	AT2G29150	NAD(P)-binding Rossmann-fold superfamily protein	Decreased	Inflorescence
AT2G29170	AT2G29170	NAD(P)-binding Rossmann-fold superfamily protein	Decreased	Inflorescence
AT2G29350	SAG13	senescence-associated gene 13	Increased	Inflorescence
AT2G29370	AT2G29370	NAD(P)-binding Rossmann-fold superfamily protein	Decreased	Inflorescence
AT2G29400	TOPP1	type one protein phosphatase 1	Increased	Inflorescence
AT2G29450	GSTU5	glutathione S-transferase tau 5	Decreased	Inflorescence
AT2G29460	GSTU4	glutathione S-transferase tau 4	Increased	Inflorescence
AT2G29470	GSTU3	glutathione S-transferase tau 3	Increased	Inflorescence
AT2G29480	GSTU2	glutathione S-transferase tau 2	Increased	Inflorescence
AT2G29490	GSTU1	glutathione S-transferase TAU 1	Increased	Inflorescence
AT2G29500	AT2G29500	HSP20-like chaperones superfamily protein	Decreased	Inflorescence
AT2G29630	THIC	thiaminC	Increased	Inflorescence
AT2G29650	PHT4;1	phosphate transporter 4;1	Decreased	Inflorescence
AT2G29670	AT2G29670	Tetratricopeptide repeat (TPR)-like superfamily protein	Increased	Inflorescence
AT2G29680	CDC6	cell division control 6	Increased	Inflorescence
AT2G29710	AT2G29710	UDP-Glycosyltransferase superfamily protein	Increased	Inflorescence
AT2G29720	CTF2B	FAD/NAD(P)-binding oxidoreductase family protein	Increased	Inflorescence
AT2G29750	UGT71C1	UDP-glucosyl transferase 71C1	Decreased	Inflorescence
AT2G29790	AT2G29790	maternally expressed family protein	Decreased	Inflorescence
AT2G29920	AT2G29920	hypothetical protein	Decreased	Inflorescence
AT2G30010	TBL45	TRICHOME BIREFRINGENCE-LIKE 45	Increased	Inflorescence
AT2G30090	AT2G30090	Acyl-CoA N-acyltransferases (NAT) superfamily protein	Decreased	Inflorescence
AT2G30100	AT2G30100	pentatricopeptide (PPR) repeat-containing protein	Decreased	Inflorescence
AT2G30150	AT2G30150	UDP-Glycosyltransferase superfamily protein	Decreased	Inflorescence
AT2G30240	ATCHX13	Cation/hydrogen exchanger family protein	Decreased	Inflorescence
AT2G30250	WRKY25	WRKY DNA-binding protein 25	Increased	Inflorescence
AT2G30290	VSR2	VACUOLAR SORTING RECEPTOR 2	Decreased	Inflorescence
AT2G30300	AT2G30300	Major facilitator superfamily protein	Decreased	Inflorescence
AT2G30350	AT2G30350	Excinuclease ABC, C subunit, N-terminal	Increased	Inflorescence
AT2G30390	FC2	ferrochelatase 2	Decreased	Inflorescence
AT2G30432	TCL1	Homeodomain-like superfamily protein	Decreased	Inflorescence
AT2G30440	TPP	thylakoid processing peptide	Increased	Inflorescence
AT2G30520	RPT2	Phototropic-responsive NPH3 family protein	Decreased	Inflorescence
AT2G30590	WRKY21	WRKY DNA-binding protein 21	Increased	Inflorescence
AT2G30600	AT2G30600	BTB/POZ domain-containing protein	Increased	Inflorescence
AT2G30620	AT2G30620	winged-helix DNA-binding transcription factor family protein	Increased	Inflorescence
AT2G30650	AT2G30650	ATP-dependent caseinolytic (Clp) protease/crotonase family protein	Decreased	Inflorescence
AT2G30690	AT2G30690	lateral signaling target-like protein (Protein of unknown function, DUF593)	Decreased	Inflorescence
AT2G30750	CYP71A12	cytochrome P450 family 71 polypeptide	Increased	Inflorescence
AT2G30766	AT2G30766	hypothetical protein	Decreased	Inflorescence
AT2G30770	CYP71A13	cytochrome P450 family 71 polypeptide	Increased	Inflorescence
AT2G30790	PSBP-2	photosystem II subunit P-2	Increased	Inflorescence
AT2G30870	GSTF10	glutathione S-transferase PHI 10	Increased	Inflorescence
AT2G30890	AT2G30890	Cytochrome b561/ferric reductase transmembrane protein family	Decreased	Inflorescence
AT2G30900	TBL43	TRICHOME BIREFRINGENCE-LIKE 43	Decreased	Inflorescence
AT2G30930	AT2G30930	hypothetical protein	Increased	Inflorescence
AT2G30990	AT2G30990	arginine N-methyltransferase, putative (DUF688)	Increased	Inflorescence
AT2G31010	AT2G31010	Protein kinase superfamily protein	Increased	Inflorescence
AT2G31020	ORP1A	OSBP(oxysterol binding protein)-related protein 1A	Increased	Inflorescence
AT2G31110	AT2G31110	trichome birefringence-like protein (DUF828)	Decreased	Inflorescence
AT2G31180	MYB14	myb domain protein 14	Increased	Inflorescence
AT2G31210	AT2G31210	basic helix-loop-helix (bHLH) DNA-binding superfamily protein	Decreased	Inflorescence
AT2G31215	AT2G31215	basic helix-loop-helix (bHLH) DNA-binding superfamily protein	Decreased	Inflorescence
AT2G31220	AT2G31220	basic helix-loop-helix (bHLH) DNA-binding superfamily protein	Decreased	Inflorescence
AT2G31360	ADS2	16:0delta9 desaturase 2	Increased	Inflorescence
AT2G31380	STH	salt tolerance homologue	Decreased	Inflorescence
AT2G31420	AT2G31420	B3 domain protein (DUF313)	Increased	Inflorescence
AT2G31425	AT2G31425	Plant invertase/pectin methylesterase inhibitor superfamily protein	Decreased	Inflorescence
AT2G31430	PMEI5	Plant invertase/pectin methylesterase inhibitor superfamily protein	Decreased	Inflorescence
AT2G31500	CPK24	calcium-dependent protein kinase 24	Decreased	Inflorescence
AT2G31560	AT2G31560	signal transducer/transcription protein, putative (DUF1685)	Decreased	Inflorescence
AT2G31790	AT2G31790	UDP-Glycosyltransferase superfamily protein	Decreased	Inflorescence
AT2G31800	AT2G31800	Integrin-linked protein kinase family	Increased	Inflorescence
AT2G31810	AT2G31810	ACT domain-containing small subunit of acetolactate synthase protein	Increased	Inflorescence
AT2G31830	5PTase14	endonuclease/exonuclease/phosphatase family protein	Decreased	Inflorescence
AT2G31930	AT2G31930	hypothetical protein	Decreased	Inflorescence
AT2G31945	AT2G31945	transmembrane protein	Increased	Inflorescence
AT2G31980	CYS2	PHYTOCYSTATIN 2	Decreased	Inflorescence
AT2G31985	AT2G31985	lipoprotein (DUF1264)	Decreased	Inflorescence
AT2G32160	AT2G32160	S-adenosyl-L-methionine-dependent methyltransferases superfamily protein	Increased	Inflorescence
AT2G32200	AT2G32200	cysteine-rich/transmembrane domain A-like protein	Decreased	Inflorescence
AT2G32290	BAM6	beta-amylase 6	Decreased	Inflorescence
AT2G32430	AT2G32430	Galactosyltransferase family protein	Decreased	Inflorescence
AT2G32460	MYB101	myb domain protein 101	Decreased	Inflorescence
AT2G32487	AT2G32487	hypothetical protein	Increased	Inflorescence
AT2G32510	MAPKKK17	mitogen-activated protein kinase kinase kinase 17	Decreased	Inflorescence
AT2G32530	CSLB03	cellulose synthase-like B3	Decreased	Inflorescence
AT2G32540	CSLB04	cellulose synthase-like B4	Decreased	Inflorescence
AT2G32550	AT2G32550	Cell differentiation, Rcd1-like protein	Decreased	Inflorescence
AT2G32640	AT2G32640	Lycopene beta/epsilon cyclase protein	Decreased	Inflorescence
AT2G32650	AT2G32650	RmlC-like cupins superfamily protein	Increased	Inflorescence
AT2G32660	RLP22	receptor like protein 22	Increased	Inflorescence
AT2G32740	GT13	galactosyltransferase 13	Decreased	Inflorescence
AT2G32790	AT2G32790	Ubiquitin-conjugating enzyme family protein	Decreased	Inflorescence
AT2G32830	PHT1;5	phosphate transporter 1;5	Decreased	Inflorescence
AT2G32885	AT2G32885	Rapid alkalinization factor (RALF) family protein	Decreased	Inflorescence
AT2G32940	AGO6	Argonaute family protein	Decreased	Inflorescence
AT2G32990	GH9B8	glycosyl hydrolase 9B8	Decreased	Inflorescence
AT2G33000	AT2G33000	ubiquitin-associated (UBA)/TS-N domain-containing protein-like protein	Decreased	Inflorescence
AT2G33020	RLP24	receptor like protein 24	Increased	Inflorescence
AT2G33050	RLP26	receptor like protein 26	Increased	Inflorescence
AT2G33100	CSLD1	cellulose synthase-like D1	Decreased	Inflorescence
AT2G33110	VAMP723	vesicle-associated membrane protein 723	Increased	Inflorescence
AT2G33160	AT2G33160	glycoside hydrolase family 28 protein / polygalacturonase (pectinase) family protein	Increased	Inflorescence
AT2G33240	XID	myosin XI D	Decreased	Inflorescence
AT2G33260	AT2G33260	Tryptophan/tyrosine permease	Decreased	Inflorescence
AT2G33270	ACHT3	atypical CYS HIS rich thioredoxin 3	Decreased	Inflorescence
AT2G33350	AT2G33350	CCT motif family protein	Decreased	Inflorescence
AT2G33420	AT2G33420	hypothetical protein (DUF810)	Decreased	Inflorescence
AT2G33460	RIC1	ROP-interactive CRIB motif-containing protein 1	Decreased	Inflorescence
AT2G33510	AT2G33510	ATP-dependent RNA helicase	Increased	Inflorescence
AT2G33570	GALS1	glycosyltransferase family protein (DUF23)	Decreased	Inflorescence
AT2G33670	MLO5	Seven transmembrane MLO family protein	Decreased	Inflorescence
AT2G33690	AT2G33690	Late embryogenesis abundant protein, group 6	Decreased	Inflorescence
AT2G33710	AT2G33710	Integrase-type DNA-binding superfamily protein	Increased	Inflorescence
AT2G33775	RALFL19	ralf-like 19	Decreased	Inflorescence
AT2G33830	AT2G33830	Dormancy/auxin associated family protein	Increased	Inflorescence
AT2G33850	AT2G33850	E6-like protein	Increased	Inflorescence
AT2G33870	ArRABA1h	RAB GTPase homolog A1H	Decreased	Inflorescence
AT2G33880	HB-3	homeobox-3	Decreased	Inflorescence
AT2G34000	AT2G34000	RING/U-box superfamily protein	Decreased	Inflorescence
AT2G34140	AT2G34140	Dof-type zinc finger DNA-binding family protein	Increased	Inflorescence
AT2G34150	AT2G34150	SCAR family protein	Decreased	Inflorescence
AT2G34410	RWA3	O-acetyltransferase family protein	Decreased	Inflorescence
AT2G34430	LHB1B1	light-harvesting chlorophyll-protein complex II subunit B1	Increased	Inflorescence
AT2G34460	AT2G34460	NAD(P)-binding Rossmann-fold superfamily protein	Decreased	Inflorescence
AT2G34500	CYP710A1	cytochrome P450, family 710, subfamily A, polypeptide 1	Increased	Inflorescence
AT2G34600	JAZ7	jasmonate-zim-domain protein 7	Decreased	Inflorescence
AT2G34650	PID	Protein kinase superfamily protein	Decreased	Inflorescence
AT2G34660	ABCC2	multidrug resistance-associated protein 2	Decreased	Inflorescence
AT2G34690	ACD11	Glycolipid transfer protein (GLTP) family protein	Increased	Inflorescence
AT2G34720	NF-YA4	nuclear factor Y, subunit A4	Decreased	Inflorescence
AT2G34770	FAH1	fatty acid hydroxylase 1	Increased	Inflorescence
AT2G34825	RALFL20	RALF-like 20	Decreased	Inflorescence
AT2G34850	MEE25	NAD(P)-binding Rossmann-fold superfamily protein	Decreased	Inflorescence
AT2G34870	MEE26	hydroxyproline-rich glycoprotein family protein	Decreased	Inflorescence
AT2G35070	AT2G35070	transmembrane protein	Increased	Inflorescence
AT2G35130	AT2G35130	Tetratricopeptide repeat (TPR)-like superfamily protein	Decreased	Inflorescence
AT2G35150	EXL7	EXORDIUM like 7	Decreased	Inflorescence
AT2G35210	RPA	root and pollen arfgap	Decreased	Inflorescence
AT2G35215	AT2G35215	plant/protein	Decreased	Inflorescence
AT2G35250	AT2G35250	NEP-interacting protein, putative (DUF239)	Decreased	Inflorescence
AT2G35290	AT2G35290	hypothetical protein	Decreased	Inflorescence
AT2G35658	AT2G35658	transmembrane protein	Decreased	Inflorescence
AT2G35660	CTF2A	FAD/NAD(P)-binding oxidoreductase family protein	Decreased	Inflorescence
AT2G35700	ERF38	ERF family protein 38	Decreased	Inflorescence
AT2G35730	AT2G35730	Heavy metal transport/detoxification superfamily protein	Increased	Inflorescence
AT2G35736	AT2G35736	hypothetical protein	Increased	Inflorescence
AT2G35740	INT3	nositol transporter 3	Increased	Inflorescence
AT2G35760	AT2G35760	Uncharacterized protein family (UPF0497)	Decreased	Inflorescence
AT2G35765	AT2G35765	hypothetical protein	Decreased	Inflorescence
AT2G35810	AT2G35810	ureidoglycolate hydrolase	Decreased	Inflorescence
AT2G35860	FLA16	FASCICLIN-like arabinogalactan protein 16 precursor	Decreased	Inflorescence
AT2G35880	AT2G35880	TPX2 (targeting protein for Xklp2) protein family	Increased	Inflorescence
AT2G35950	EDA12	embryo sac development arrest 12	Increased	Inflorescence
AT2G35960	NHL12	NDR1/HIN1-like 12	Decreased	Inflorescence
AT2G35980	YLS9	Late embryogenesis abundant (LEA) hydroxyproline-rich glycoprotein family	Increased	Inflorescence
AT2G36020	HVA22J	HVA22-like protein J	Decreased	Inflorescence
AT2G36145	AT2G36145	hypothetical protein	Decreased	Inflorescence
AT2G36190	cwINV4	cell wall invertase 4	Decreased	Inflorescence
AT2G36220	AT2G36220	hypothetical protein	Increased	Inflorescence
AT2G36325	AT2G36325	GDSL-like Lipase/Acylhydrolase superfamily protein	Decreased	Inflorescence
AT2G36355	AT2G36355	RAB6-interacting golgin (DUF662)	Decreased	Inflorescence
AT2G36380	ABCG34	pleiotropic drug resistance 6	Increased	Inflorescence
AT2G36400	GRF3	growth-regulating factor 3	Increased	Inflorescence
AT2G36450	HRD	Integrase-type DNA-binding superfamily protein	Decreased	Inflorescence
AT2G36470	AT2G36470	DUF868 family protein, putative (DUF868)	Increased	Inflorescence
AT2G36500	AT2G36500	CBS / octicosapeptide/Phox/Bemp1 (PB1) domains-containing protein	Decreased	Inflorescence
AT2G36540	AT2G36540	Haloacid dehalogenase-like hydrolase (HAD) superfamily protein	Decreased	Inflorescence
AT2G36590	ProT3	proline transporter 3	Decreased	Inflorescence
AT2G36630	AT2G36630	Sulfite exporter TauE/SafE family protein	Decreased	Inflorescence
AT2G36660	PAB7	poly(A) binding protein 7	Decreased	Inflorescence
AT2G36680	AT2G36680	Modifier of rudimentary (Mod(r)) protein	Increased	Inflorescence
AT2G36695	AT2G36695	hypothetical protein	Decreased	Inflorescence
AT2G36710	AT2G36710	Pectin lyase-like superfamily protein	Decreased	Inflorescence
AT2G36724	AT2G36724	transmembrane protein	Decreased	Inflorescence
AT2G36750	UGT73C1	UDP-glucosyl transferase 73C1	Decreased	Inflorescence
AT2G36770	AT2G36770	UDP-Glycosyltransferase superfamily protein	Increased	Inflorescence
AT2G36780	AT2G36780	UDP-Glycosyltransferase superfamily protein	Increased	Inflorescence
AT2G36790	UGT73C6	UDP-glucosyl transferase 73C6	Decreased	Inflorescence
AT2G36870	XTH32	xyloglucan endotransglucosylase/hydrolase 32	Decreased	Inflorescence
AT2G36880	MAT3	methionine adenosyltransferase 3	Decreased	Inflorescence
AT2G36895	AT2G36895	D-tagatose-1,6-bisphosphate aldolase subunit	Decreased	Inflorescence
AT2G36900	MEMB11	membrin 11	Increased	Inflorescence
AT2G37010	NAP12	non-intrinsic ABC protein 12	Decreased	Inflorescence
AT2G37025	TRFL8	TRF-like 8	Increased	Inflorescence
AT2G37090	IRX9	Nucleotide-diphospho-sugar transferases superfamily protein	Decreased	Inflorescence
AT2G37130	AT2G37130	Peroxidase superfamily protein	Increased	Inflorescence
AT2G37170	PIP2B	plasma membrane intrinsic protein 2	Increased	Inflorescence
AT2G37240	AT2G37240	Thioredoxin superfamily protein	Decreased	Inflorescence
AT2G37330	ALS3	aluminum sensitive 3	Increased	Inflorescence
AT2G37370	AT2G37370	centrosomal protein of 135 kDa-like protein	Decreased	Inflorescence
AT2G37460	UMAMIT12	nodulin MtN21 /EamA-like transporter family protein	Decreased	Inflorescence
AT2G37480	AT2G37480	hypothetical protein	Increased	Inflorescence
AT2G37580	AT2G37580	RING/U-box superfamily protein	Increased	Inflorescence
AT2G37670	AT2G37670	Transducin/WD40 repeat-like superfamily protein	Decreased	Inflorescence
AT2G37678	FHY1	far-red elongated hypocotyl 1	Increased	Inflorescence
AT2G37720	TBL15	TRICHOME BIREFRINGENCE-LIKE 15	Decreased	Inflorescence
AT2G37880	AT2G37880	MIZU-KUSSEI-like protein (Protein of unknown function, DUF617)	Decreased	Inflorescence
AT2G37950	AT2G37950	RING/FYVE/PHD zinc finger superfamily protein	Increased	Inflorescence
AT2G37970	SOUL-1	SOUL heme-binding family protein	Decreased	Inflorescence
AT2G38000	AT2G38000	chaperone protein dnaJ-like protein	Increased	Inflorescence
AT2G38060	PHT4;2	phosphate transporter 4;2	Decreased	Inflorescence
AT2G38080	IRX12	Laccase/Diphenol oxidase family protein	Decreased	Inflorescence
AT2G38110	GPAT6	glycerol-3-phosphate acyltransferase 6	Decreased	Inflorescence
AT2G38240	AT2G38240	2-oxoglutarate (2OG) and Fe(II)-dependent oxygenase superfamily protein	Increased	Inflorescence
AT2G38360	PRA1.B4	prenylated RAB acceptor 1.B4	Decreased	Inflorescence
AT2G38380	AT2G38380	Peroxidase superfamily protein	Increased	Inflorescence
AT2G38400	AGT3	alanine:glyoxylate aminotransferase 3	Increased	Inflorescence
AT2G38465	AT2G38465	hypothetical protein	Increased	Inflorescence
AT2G38480	AT2G38480	Uncharacterized protein family (UPF0497)	Decreased	Inflorescence
AT2G38620	CDKB1;2	cyclin-dependent kinase B1;2	Increased	Inflorescence
AT2G38640	AT2G38640	LURP-one-like protein (DUF567)	Decreased	Inflorescence
AT2G38720	MAP65-5	microtubule-associated protein 65-5	Decreased	Inflorescence
AT2G38740	AT2G38740	Haloacid dehalogenase-like hydrolase (HAD) superfamily protein	Decreased	Inflorescence
AT2G38780	AT2G38780	cytochrome C oxidase subunit	Decreased	Inflorescence
AT2G38830	AT2G38830	Ubiquitin-conjugating enzyme/RWD-like protein	Increased	Inflorescence
AT2G38860	YLS5	Class I glutamine amidotransferase-like superfamily protein	Increased	Inflorescence
AT2G38910	CPK20	calcium-dependent protein kinase 20	Decreased	Inflorescence
AT2G39030	NATA1	Acyl-CoA N-acyltransferases (NAT) superfamily protein	Increased	Inflorescence
AT2G39060	SWEET9	Nodulin MtN3 family protein	Decreased	Inflorescence
AT2G39100	AT2G39100	RING/U-box superfamily protein	Increased	Inflorescence
AT2G39110	AT2G39110	Protein kinase superfamily protein	Decreased	Inflorescence
AT2G39250	SNZ	Integrase-type DNA-binding superfamily protein	Decreased	Inflorescence
AT2G39510	UMAMIT14	nodulin MtN21 /EamA-like transporter family protein	Decreased	Inflorescence
AT2G39518	AT2G39518	Uncharacterized protein family (UPF0497)	Increased	Inflorescence
AT2G39570	ACR9	ACT domain-containing protein	Increased	Inflorescence
AT2G39650	AT2G39650	cruciferin (DUF506)	Decreased	Inflorescence
AT2G39660	BIK1	botrytis-induced kinase1	Increased	Inflorescence
AT2G39690	AT2G39690	ternary complex factor MIP1 leucine-zipper protein (Protein of unknown function, DUF547)	Increased	Inflorescence
AT2G39705	RTFL8	ROTUNDIFOLIA like 8	Increased	Inflorescence
AT2G39725	AT2G39725	LYR family of Fe/S cluster biogenesis protein	Increased	Inflorescence
AT2G39730	RCA	rubisco activase	Decreased	Inflorescence
AT2G39820	eIF6B	Translation initiation factor IF6	Decreased	Inflorescence
AT2G39850	AT2G39850	Subtilisin-like serine endopeptidase family protein	Decreased	Inflorescence
AT2G39890	PROT1	proline transporter 1	Decreased	Inflorescence
AT2G39920	AT2G39920	HAD superfamily, subfamily IIIB acid phosphatase	Increased	Inflorescence
[truncated: 3,089 more rows]

## Sheet: Leaf
Table S3. List of differentially expressed genes in leaves.
Gene ID	Gene Symbol	Description	Consensus messenger RNA relative abundance	Tissue
AT1G01060	LHY	Homeodomain-like superfamily protein	Decreased	Leaf
AT1G01280	CYP703A2	cytochrome P450, family 703, subfamily A, polypeptide 2	Decreased	Leaf
AT1G01520	ASG4	Homeodomain-like superfamily protein	Decreased	Leaf
AT1G01560	MPK11	MAP kinase 11	Increased	Leaf
AT1G01580	FRO2	ferric reduction oxidase 2	Decreased	Leaf
AT1G02050	LAP6	Chalcone and stilbene synthase family protein	Increased	Leaf
AT1G02300	AT1G02300	Cysteine proteinases superfamily protein	Decreased	Leaf
AT1G02520	ABCB11	P-glycoprotein 11	Decreased	Leaf
AT1G02770	AT1G02770	hypothetical protein	Decreased	Leaf
AT1G02850	BGLU11	beta glucosidase 11	Increased	Leaf
AT1G02890	AT1G02890	AAA-type ATPase family protein	Decreased	Leaf
AT1G02930	GSTF6	glutathione S-transferase 6	Decreased	Leaf
AT1G03200	AT1G03200	hypothetical protein	Increased	Leaf
AT1G03210	AT1G03210	Phenazine biosynthesis PhzC/PhzF protein	Increased	Leaf
AT1G03230	AT1G03230	Eukaryotic aspartyl protease family protein	Increased	Leaf
AT1G03240	AT1G03240	hypothetical protein	Increased	Leaf
AT1G03410	2A6	2-oxoglutarate (2OG) and Fe(II)-dependent oxygenase superfamily protein	Increased	Leaf
AT1G03470	NET3A	Kinase interacting (KIP1-like) family protein	Decreased	Leaf
AT1G03550	SCAMP4	Secretory carrier membrane protein (SCAMP) family protein	Increased	Leaf
AT1G03990	AT1G03990	Long-chain fatty alcohol dehydrogenase family protein	Decreased	Leaf
AT1G04030	AT1G04030	eisosome protein	Increased	Leaf
AT1G05035	AT1G05035	hypothetical protein	Increased	Leaf
AT1G05200	GLR3.4	glutamate receptor 3.4	Increased	Leaf
AT1G05420	OFP12	ovate family protein 12	Increased	Leaf
AT1G05550	AT1G05550	hypothetical protein (DUF295)	Decreased	Leaf
AT1G05575	AT1G05575	transmembrane protein	Increased	Leaf
AT1G05675	AT1G05675	UDP-Glycosyltransferase superfamily protein	Increased	Leaf
AT1G05680	UGT74E2	Uridine diphosphate glycosyltransferase 74E2	Decreased	Leaf
AT1G05780	AT1G05780	Vacuolar ATPase assembly integral membrane protein VMA21-like domain-containing protein	Increased	Leaf
AT1G06080	ADS1	delta 9 desaturase 1	Increased	Leaf
AT1G06640	AT1G06640	2-oxoglutarate (2OG) and Fe(II)-dependent oxygenase superfamily protein	Increased	Leaf
AT1G07050	AT1G07050	CCT motif family protein	Increased	Leaf
AT1G07390	RLP1	receptor like protein 1	Decreased	Leaf
AT1G07450	AT1G07450	NAD(P)-binding Rossmann-fold superfamily protein	Decreased	Leaf
AT1G07590	AT1G07590	Tetratricopeptide repeat (TPR)-like superfamily protein	Decreased	Leaf
AT1G07600	MT1A	metallothionein 1A	Decreased	Leaf
AT1G07610	MT1C	metallothionein 1C	Decreased	Leaf
AT1G07780	PAI1	phosphoribosylanthranilate isomerase 1	Decreased	Leaf
AT1G07890	APX1	ascorbate peroxidase 1	Increased	Leaf
AT1G07901	AT1G07901	hypothetical protein	Increased	Leaf
AT1G08930	ERD6	Major facilitator superfamily protein	Increased	Leaf
AT1G08940	AT1G08940	Phosphoglycerate mutase family protein	Increased	Leaf
AT1G09240	NAS3	nicotianamine synthase 3	Increased	Leaf
AT1G09420	G6PD4	glucose-6-phosphate dehydrogenase 4	Decreased	Leaf
AT1G09910	AT1G09910	Rhamnogalacturonate lyase family protein	Increased	Leaf
AT1G09995	AT1G09995	DNA repair DEAD helicase RAD3/XP-D subfamily protein	Increased	Leaf
AT1G10000	AT1G10000	Ribonuclease H-like superfamily protein	Increased	Leaf
AT1G10110	AT1G10110	F-box family protein	Decreased	Leaf
AT1G10340	AT1G10340	Ankyrin repeat family protein	Increased	Leaf
AT1G10370	ERD9	Glutathione S-transferase family protein	Decreased	Leaf
AT1G10380	AT1G10380	Putative membrane lipoprotein	Decreased	Leaf
AT1G11160	AT1G11160	Transducin/WD40 repeat-like superfamily protein	Decreased	Leaf
AT1G11170	AT1G11170	lysine ketoglutarate reductase trans-splicing-like protein (DUF707)	Increased	Leaf
AT1G12010	AT1G12010	2-oxoglutarate (2OG) and Fe(II)-dependent oxygenase superfamily protein	Increased	Leaf
AT1G12030	AT1G12030	phosphoenolpyruvate carboxylase, putative (DUF506)	Decreased	Leaf
AT1G12060	BAG5	BCL-2-associated athanogene 5	Decreased	Leaf
AT1G12340	AT1G12340	Cornichon family protein	Decreased	Leaf
AT1G12390	AT1G12390	Cornichon family protein	Increased	Leaf
AT1G12620	AT1G12620	Pentatricopeptide repeat (PPR) superfamily protein	Increased	Leaf
AT1G12950	RSH2	root hair specific 2	Decreased	Leaf
AT1G13130	AT1G13130	Cellulase (glycosyl hydrolase family 5) protein	Increased	Leaf
AT1G13470	AT1G13470	hypothetical protein (DUF1262)	Decreased	Leaf
AT1G13607	AT1G13607	Defensin-like (DEFL) family protein	Decreased	Leaf
AT1G13608	AT1G13608	Defensin-like (DEFL) family protein	Decreased	Leaf
AT1G13609	AT1G13609	Defensin-like (DEFL) family protein	Decreased	Leaf
AT1G13650	AT1G13650	hypothetical protein	Increased	Leaf
AT1G13670	AT1G13670	hypothetical protein	Decreased	Leaf
AT1G13970	AT1G13970	beta-hexosaminidase (DUF1336)	Decreased	Leaf
AT1G14170	AT1G14170	RNA-binding KH domain-containing protein	Increased	Leaf
AT1G14250	AT1G14250	GDA1/CD39 nucleoside phosphatase family protein	Increased	Leaf
AT1G14520	MIOX1	myo-inositol oxygenase 1	Decreased	Leaf
AT1G14640	AT1G14640	SWAP (Suppressor-of-White-APricot)/surp domain-containing protein	Decreased	Leaf
AT1G14880	PCR1	PLANT CADMIUM RESISTANCE 1	Increased	Leaf
AT1G15125	AT1G15125	S-adenosyl-L-methionine-dependent methyltransferases superfamily protein	Increased	Leaf
AT1G15620	AT1G15620	transmembrane protein	Increased	Leaf
AT1G15625	AT1G15625	E3 ubiquitin-protein ligase	Increased	Leaf
AT1G15790	AT1G15790	mediator of RNA polymerase II transcription subunit 15a-like protein	Increased	Leaf
AT1G15870	AT1G15870	Mitochondrial glycoprotein family protein	Decreased	Leaf
AT1G15880	GOS11	golgi snare 11	Increased	Leaf
AT1G15885	AT1G15885	hypothetical protein	Increased	Leaf
AT1G15890	AT1G15890	Disease resistance protein (CC-NBS-LRR class) family	Increased	Leaf
AT1G16510	AT1G16510	SAUR-like auxin-responsive protein family	Increased	Leaf
AT1G16830	AT1G16830	Pentatricopeptide repeat (PPR) superfamily protein	Decreased	Leaf
AT1G16900	EBS3	Alg9-like mannosyltransferase family	Decreased	Leaf
AT1G17240	RLP2	receptor like protein 2	Increased	Leaf
AT1G17260	AHA10	autoinhibited H[ ]-ATPase isoform 10	Increased	Leaf
AT1G17430	AT1G17430	alpha/beta-Hydrolases superfamily protein	Increased	Leaf
AT1G17665	AT1G17665	CA-responsive protein	Increased	Leaf
AT1G17870	EGY3	ethylene-dependent gravitropism-deficient and yellow-green-like 3	Decreased	Leaf
AT1G18570	MYB51	myb domain protein 51	Increased	Leaf
AT1G18830	AT1G18830	Transducin/WD40 repeat-like superfamily protein	Decreased	Leaf
AT1G18870	ICS2	isochorismate synthase 2	Increased	Leaf
AT1G18990	AT1G18990	myosin-binding protein, putative (Protein of unknown function, DUF593)	Increased	Leaf
AT1G19020	AT1G19020	CDP-diacylglycerol-glycerol-3-phosphate 3-phosphatidyltransferase	Increased	Leaf
AT1G19210	AT1G19210	Integrase-type DNA-binding superfamily protein	Increased	Leaf
AT1G19380	AT1G19380	sugar, putative (DUF1195)	Increased	Leaf
AT1G19670	CLH1	chlorophyllase 1	Decreased	Leaf
AT1G20030	AT1G20030	Pathogenesis-related thaumatin superfamily protein	Increased	Leaf
AT1G20070	AT1G20070	hypothetical protein	Decreased	Leaf
AT1G20350	TIM17-1	translocase inner membrane subunit 17-1	Increased	Leaf
AT1G20440	COR47	cold-regulated 47	Increased	Leaf
AT1G20450	ERD10	Dehydrin family protein	Increased	Leaf
AT1G20590	AT1G20590	cyclin	Decreased	Leaf
AT1G20610	CYCB2;3	Cyclin B2;3	Decreased	Leaf
AT1G20630	CAT1	catalase 1	Increased	Leaf
AT1G20690	AT1G20690	SWI-SNF-related chromatin binding protein	Increased	Leaf
AT1G21120	IGMT2	O-methyltransferase family protein	Decreased	Leaf
AT1G21130	IGMT4	O-methyltransferase family protein	Increased	Leaf
AT1G21140	AT1G21140	Vacuolar iron transporter (VIT) family protein	Increased	Leaf
AT1G21550	AT1G21550	Calcium-binding EF-hand family protein	Increased	Leaf
AT1G22230	AT1G22230	nucleolar GTP-binding protein	Increased	Leaf
AT1G22250	AT1G22250	hypothetical protein	Increased	Leaf
AT1G22490	AT1G22490	basic helix-loop-helix (bHLH) DNA-binding superfamily protein	Increased	Leaf
AT1G22530	PATL2	PATELLIN 2	Increased	Leaf
AT1G22550	AT1G22550	Major facilitator superfamily protein	Decreased	Leaf
AT1G22570	AT1G22570	Major facilitator superfamily protein	Increased	Leaf
AT1G22590	AGL87	AGAMOUS-like 87	Increased	Leaf
AT1G22650	A/N-InvD	Plant neutral invertase family protein	Increased	Leaf
AT1G22990	HIPP22	Heavy metal transport/detoxification superfamily protein	Increased	Leaf
AT1G23000	AT1G23000	Heavy metal transport/detoxification superfamily protein	Increased	Leaf
AT1G23020	FRO3	ferric reduction oxidase 3	Decreased	Leaf
AT1G23050	AT1G23050	hydroxyproline-rich glycoprotein family protein	Increased	Leaf
AT1G23100	AT1G23100	GroES-like family protein	Decreased	Leaf
AT1G23150	AT1G23150	hypothetical protein	Decreased	Leaf
AT1G23540	PERK12	Protein kinase superfamily protein	Decreased	Leaf
AT1G23710	AT1G23710	hypothetical protein (DUF1645)	Increased	Leaf
AT1G23730	BCA3	beta carbonic anhydrase 3	Increased	Leaf
AT1G23850	AT1G23850	transmembrane protein	Decreased	Leaf
AT1G23890	AT1G23890	NHL domain-containing protein	Decreased	Leaf
AT1G23935	AT1G23935	apoptosis inhibitory protein	Decreased	Leaf
AT1G23960	AT1G23960	hypothetical protein (DUF626)	Increased	Leaf
AT1G24070	CSLA10	cellulose synthase-like A10	Decreased	Leaf
AT1G24140	AT1G24140	Matrixin family protein	Increased	Leaf
AT1G24145	AT1G24145	transmembrane protein	Increased	Leaf
AT1G24147	AT1G24147	transmembrane protein	Increased	Leaf
AT1G24240	AT1G24240	Ribosomal protein L19 family protein	Increased	Leaf
AT1G24260	2016-09-03	K-box region and MADS-box transcription factor family protein	Decreased	Leaf
AT1G24580	AT1G24580	RING/U-box superfamily protein	Decreased	Leaf
AT1G24793	LpxC1	UDP-3-O-acyl N-acetylglycosamine deacetylase family protein	Increased	Leaf
AT1G24800	AT1G24800	F-box family protein	Increased	Leaf
AT1G24880	LpxC2	UDP-3-O-acyl N-acetylglycosamine deacetylase family protein	Increased	Leaf
AT1G24881	AT1G24881	F-box family protein	Increased	Leaf
AT1G24996	AT1G24996	hypothetical protein	Increased	Leaf
AT1G25055	AT1G25055	F-box family protein	Increased	Leaf
AT1G25141	AT1G25141	F-box associated ubiquitination effector family protein	Increased	Leaf
AT1G25145	LpxC4	UDP-3-O-acyl N-acetylglycosamine deacetylase family protein	Increased	Leaf
AT1G25150	AT1G25150	F-box family protein	Increased	Leaf
AT1G25211	AT1G25211	F-box family protein	Increased	Leaf
AT1G26200	AT1G26200	TRAM, LAG1 and CLN8 (TLC) lipid-sensing domain containing protein	Decreased	Leaf
AT1G26530	AT1G26530	PIN domain-like family protein	Decreased	Leaf
AT1G26762	AT1G26762	transmembrane protein	Decreased	Leaf
AT1G26800	AT1G26800	RING/U-box superfamily protein	Increased	Leaf
AT1G27020	AT1G27020	plant/protein	Decreased	Leaf
AT1G27130	GSTU13	glutathione S-transferase tau 13	Increased	Leaf
AT1G27180	AT1G27180	disease resistance protein (TIR-NBS-LRR class)	Increased	Leaf
AT1G27540	AT1G27540	F-box protein (DUF295)	Increased	Leaf
AT1G27940	ABCB13	P-glycoprotein 13	Decreased	Leaf
AT1G28190	AT1G28190	hypothetical protein	Increased	Leaf
AT1G28210	ATJ1	DNAJ heat shock family protein	Decreased	Leaf
AT1G28330	DYL1	dormancy-associated protein-like 1	Increased	Leaf
AT1G28340	RLP4	receptor like protein 4	Increased	Leaf
AT1G28370	ERF11	ERF domain protein 11	Increased	Leaf
AT1G28570	AT1G28570	SGNH hydrolase-type esterase superfamily protein	Decreased	Leaf
AT1G28670	ARAB-1	GDSL-like Lipase/Acylhydrolase superfamily protein	Increased	Leaf
AT1G29110	AT1G29110	Cysteine proteinases superfamily protein	Decreased	Leaf
AT1G29230	CIPK18	CBL-interacting protein kinase 18	Decreased	Leaf
AT1G29355	AT1G29355	hypothetical protein	Increased	Leaf
AT1G29395	COR413IM1	COLD REGULATED 314 INNER MEMBRANE 1	Increased	Leaf
AT1G29410	PAI3	phosphoribosylanthranilate isomerase 3	Increased	Leaf
AT1G29500	AT1G29500	SAUR-like auxin-responsive protein family	Increased	Leaf
AT1G29560	AT1G29560	Zinc finger C-x8-C-x5-C-x3-H type family protein	Decreased	Leaf
AT1G29600	AT1G29600	Zinc finger C-x8-C-x5-C-x3-H type family protein	Increased	Leaf
AT1G29770	AT1G29770	Haloacid dehalogenase-like hydrolase (HAD) superfamily protein	Increased	Leaf
AT1G29830	AT1G29830	Magnesium transporter CorA-like family protein	Decreased	Leaf
AT1G30160	AT1G30160	hypothetical protein (DUF295)	Increased	Leaf
AT1G30250	AT1G30250	hypothetical protein	Increased	Leaf
AT1G30530	UGT78D1	UDP-glucosyl transferase 78D1	Increased	Leaf
AT1G31290	AGO3	ARGONAUTE 3	Increased	Leaf
AT1G31335	AT1G31335	transmembrane protein	Increased	Leaf
AT1G31580	ECS1	ECS1	Increased	Leaf
AT1G31600	TRM9	RNA-binding (RRM/RBD/RNP motifs) family protein	Increased	Leaf
AT1G31710	AT1G31710	Copper amine oxidase family protein	Increased	Leaf
AT1G31750	AT1G31750	proline-rich family protein	Increased	Leaf
AT1G32010	AT1G32010	myosin heavy chain-like protein	Decreased	Leaf
AT1G32120	AT1G32120	serine/threonine-protein phosphatase 7 long form-like protein	Increased	Leaf
AT1G32310	SAMBA	valine-tRNA ligase	Increased	Leaf
AT1G32583	AT1G32583	tapetum determinant protein	Decreased	Leaf
AT1G32690	AT1G32690	DUF740 family protein	Decreased	Leaf
AT1G32850	UBP11	ubiquitin-specific protease 11	Decreased	Leaf
AT1G32900	GBSS1	UDP-Glycosyltransferase superfamily protein	Decreased	Leaf
AT1G33102	AT1G33102	hypothetical protein	Decreased	Leaf
AT1G33260	AT1G33260	Protein kinase superfamily protein	Decreased	Leaf
AT1G33612	AT1G33612	Leucine-rich repeat (LRR) family protein	Decreased	Leaf
AT1G34095	AT1G34095	hypothetical protein	Increased	Leaf
AT1G34180	NAC016	NAC domain containing protein 16	Decreased	Leaf
AT1G34200	AT1G34200	Glyceraldehyde-3-phosphate dehydrogenase-like family protein	Increased	Leaf
AT1G34460	CYCB1;5	CYCLIN B1;5	Decreased	Leaf
AT1G35170	AT1G35170	TRAM, LAG1 and CLN8 (TLC) lipid-sensing domain containing protein	Decreased	Leaf
AT1G35210	AT1G35210	hypothetical protein	Increased	Leaf
AT1G35310	MLP168	MLP-like protein 168	Increased	Leaf
AT1G35560	AT1G35560	TCP family transcription factor	Increased	Leaf
AT1G35710	AT1G35710	kinase family with leucine-rich repeat domain-containing protein	Increased	Leaf
AT1G37150	HCS2	holocarboxylase synthetase 2	Increased	Leaf
AT1G40129	AT1G40129	hypothetical protein	Decreased	Leaf
AT1G43640	TLP5	tubby like protein 5	Increased	Leaf
AT1G44920	AT1G44920	transmembrane protein	Increased	Leaf
AT1G45145	TRX5	thioredoxin H-type 5	Decreased	Leaf
AT1G45163	AT1G45163	transmembrane protein	Increased	Leaf
AT1G45165	AT1G45165	Expressed protein	Increased	Leaf
AT1G45180	AT1G45180	RING/U-box superfamily protein	Increased	Leaf
AT1G45191	BGLU1	Glycosyl hydrolase superfamily protein	Decreased	Leaf
AT1G45545	AT1G45545	WEAK CHLOROPLAST MOVEMENT UNDER BLUE LIGHT-like protein (DUF827)	Increased	Leaf
AT1G47270	TLP6	tubby like protein 6	Increased	Leaf
AT1G47271	AT1G47271	Cystathionine beta-synthase (CBS) family protein	Decreased	Leaf
AT1G47395	AT1G47395	hypothetical protein	Decreased	Leaf
AT1G47400	AT1G47400	hypothetical protein	Decreased	Leaf
AT1G47560	SEC3B	exocyst complex component sec3B	Decreased	Leaf
AT1G48000	MYB112	myb domain protein 112	Increased	Leaf
AT1G48260	CIPK17	CBL-interacting protein kinase 17	Increased	Leaf
AT1G48280	AT1G48280	hydroxyproline-rich glycoprotein family protein	Increased	Leaf
AT1G48310	CHR18	chromatin remodeling factor18	Decreased	Leaf
AT1G48700	AT1G48700	2-oxoglutarate (2OG) and Fe(II)-dependent oxygenase superfamily protein	Decreased	Leaf
AT1G48740	AT1G48740	2-oxoglutarate (2OG) and Fe(II)-dependent oxygenase superfamily protein	Decreased	Leaf
AT1G48750	AT1G48750	Bifunctional inhibitor/lipid-transfer protein/seed storage 2S albumin superfamily protein	Decreased	Leaf
AT1G48840	AT1G48840	heat-inducible transcription repressor (DUF639)	Decreased	Leaf
AT1G49390	AT1G49390	2-oxoglutarate (2OG) and Fe(II)-dependent oxygenase superfamily protein	Decreased	Leaf
AT1G49500	AT1G49500	transcription initiation factor TFIID subunit 1b-like protein	Increased	Leaf
AT1G49790	AT1G49790	F-box associated ubiquitination effector family protein	Increased	Leaf
AT1G50170	SIRB	sirohydrochlorin ferrochelatase B	Increased	Leaf
AT1G50400	AT1G50400	Eukaryotic porin family protein	Decreased	Leaf
AT1G50830	AT1G50830	Aminotransferase-like, plant mobile domain family protein	Decreased	Leaf
AT1G51090	AT1G51090	Heavy metal transport/detoxification superfamily protein	Increased	Leaf
AT1G51380	AT1G51380	DEA(D/H)-box RNA helicase family protein	Decreased	Leaf
AT1G51460	ABCG13	ABC-2 type transporter family protein	Increased	Leaf
AT1G51480	AT1G51480	disease resistance protein (CC-NBS-LRR class) family protein	Decreased	Leaf
AT1G51850	AT1G51850	Leucine-rich repeat protein kinase family protein	Decreased	Leaf
AT1G52000	AT1G52000	Mannose-binding lectin superfamily protein	Decreased	Leaf
AT1G52030	MBP2	myrosinase-binding protein 2	Increased	Leaf
AT1G52240	ROPGEF11	rop guanine nucleotide exchange factor-like protein	Increased	Leaf
AT1G52270	AT1G52270	hypothetical protein	Increased	Leaf
AT1G52290	PERK15	Protein kinase superfamily protein	Increased	Leaf
AT1G52400	BGLU18	beta glucosidase 18	Decreased	Leaf
AT1G52430	AT1G52430	Ubiquitin carboxyl-terminal hydrolase-related protein	Decreased	Leaf
AT1G52710	AT1G52710	Rubredoxin-like superfamily protein	Increased	Leaf
AT1G52800	AT1G52800	2-oxoglutarate (2OG) and Fe(II)-dependent oxygenase superfamily protein	Increased	Leaf
AT1G52810	AT1G52810	2-oxoglutarate (2OG) and Fe(II)-dependent oxygenase superfamily protein	Decreased	Leaf
AT1G52905	AT1G52905	hypothetical protein	Increased	Leaf
AT1G53035	AT1G53035	transmembrane protein	Increased	Leaf
AT1G53100	AT1G53100	Core-2/I-branching beta-1,6-N-acetylglucosaminyltransferase family protein	Increased	Leaf
AT1G53180	AT1G53180	hypothetical protein	Decreased	Leaf
AT1G53260	AT1G53260	hypothetical protein	Increased	Leaf
AT1G53460	AT1G53460	craniofacial development protein	Increased	Leaf
AT1G53780	AT1G53780	26S proteasome regulatory complex ATPase	Increased	Leaf
AT1G53790	AT1G53790	F-box and associated interaction domains-containing protein	Increased	Leaf
AT1G53830	PME2	pectin methylesterase 2	Decreased	Leaf
AT1G53887	AT1G53887	hypothetical protein	Increased	Leaf
AT1G53900	AT1G53900	Eukaryotic translation initiation factor 2B (eIF-2B) family protein	Increased	Leaf
AT1G54040	ESP	epithiospecifier protein	Decreased	Leaf
AT1G54050	AT1G54050	HSP20-like chaperones superfamily protein	Increased	Leaf
AT1G54120	AT1G54120	hypothetical protein	Decreased	Leaf
AT1G55200	AT1G55200	kinase with adenine nucleotide alpha hydrolases-like domain-containing protein	Decreased	Leaf
AT1G55265	AT1G55265	DUF538 family protein, putative (Protein of unknown function, DUF538)	Decreased	Leaf
AT1G55450	AT1G55450	S-adenosyl-L-methionine-dependent methyltransferases superfamily protein	Increased	Leaf
AT1G55720	CAX6	vacuolar cation/proton exchanger	Decreased	Leaf
AT1G56120	AT1G56120	Leucine-rich repeat transmembrane protein kinase	Decreased	Leaf
AT1G56430	NAS4	nicotianamine synthase 4	Decreased	Leaf
AT1G56540	AT1G56540	Disease resistance protein (TIR-NBS-LRR class) family	Increased	Leaf
AT1G56650	PAP1	production of anthocyanin pigment 1	Decreased	Leaf
AT1G57600	AT1G57600	MBOAT (membrane bound O-acyl transferase) family protein	Decreased	Leaf
AT1G57990	PUP18	purine permease 18	Increased	Leaf
AT1G58150	AT1G58150	phosphoglycerate kinase	Increased	Leaf
AT1G58235	AT1G58235	hypothetical protein	Increased	Leaf
AT1G58370	RXF12	glycosyl hydrolase family 10 protein / carbohydrate-binding domain-containing protein	Decreased	Leaf
AT1G58380	XW6	Ribosomal protein S5 family protein	Decreased	Leaf
AT1G58390	AT1G58390	Disease resistance protein (CC-NBS-LRR class) family	Decreased	Leaf
AT1G58410	AT1G58410	Disease resistance protein (CC-NBS-LRR class) family	Increased	Leaf
AT1G58807	AT1G58807	Disease resistance protein (CC-NBS-LRR class) family	Increased	Leaf
AT1G58848	AT1G58848	Disease resistance protein (CC-NBS-LRR class) family	Increased	Leaf
AT1G58983	AT1G58983	Ribosomal protein S5 family protein	Increased	Leaf
AT1G59124	AT1G59124	Disease resistance protein (CC-NBS-LRR class) family	Increased	Leaf
AT1G59590	ZCF37	ZCF37	Increased	Leaf
AT1G59640	BPEp	transcription factor BIG PETAL P (BPE)	Increased	Leaf
AT1G59670	GSTU15	glutathione S-transferase TAU 15	Decreased	Leaf
AT1G59710	AT1G59710	actin cross-linking protein (DUF569)	Increased	Leaf
AT1G59860	AT1G59860	HSP20-like chaperones superfamily protein	Decreased	Leaf
AT1G59930	AT1G59930	MADS-box family protein	Decreased	Leaf
AT1G60090	BGLU4	beta glucosidase 4	Decreased	Leaf
AT1G60140	TPS10	trehalose phosphate synthase	Increased	Leaf
AT1G60190	PUB19	ARM repeat superfamily protein	Increased	Leaf
AT1G60590	AT1G60590	Pectin lyase-like superfamily protein	Decreased	Leaf
AT1G60730	AT1G60730	NAD(P)-linked oxidoreductase superfamily protein	Decreased	Leaf
AT1G61130	SCPL32	serine carboxypeptidase-like 32	Increased	Leaf
AT1G61340	FBS1	F-box family protein	Increased	Leaf
AT1G61800	GPT2	glucose-6-phosphate/phosphate translocator 2	Decreased	Leaf
AT1G62420	AT1G62420	DUF506 family protein (DUF506)	Decreased	Leaf
AT1G62510	AT1G62510	Bifunctional inhibitor/lipid-transfer protein/seed storage 2S albumin superfamily protein	Decreased	Leaf
AT1G62515	AT1G62515	transmembrane protein	Decreased	Leaf
AT1G63230	AT1G63230	Tetratricopeptide repeat (TPR)-like superfamily protein	Increased	Leaf
AT1G63320	AT1G63320	Pentatricopeptide repeat (PPR) superfamily protein	Decreased	Leaf
AT1G63380	AT1G63380	NAD(P)-binding Rossmann-fold superfamily protein	Decreased	Leaf
AT1G63390	AT1G63390	flavin containing monooxygenase FMO GS-OX-like protein	Decreased	Leaf
AT1G63650	EGL3	basic helix-loop-helix (bHLH) DNA-binding superfamily protein	Decreased	Leaf
AT1G63720	AT1G63720	hydroxyproline-rich glycoprotein family protein	Increased	Leaf
AT1G63820	AT1G63820	CCT motif family protein	Increased	Leaf
AT1G63860	AT1G63860	Disease resistance protein (TIR-NBS-LRR class) family	Increased	Leaf
AT1G63870	AT1G63870	Disease resistance protein (TIR-NBS-LRR class) family	Decreased	Leaf
AT1G63880	AT1G63880	Disease resistance protein (TIR-NBS-LRR class) family	Increased	Leaf
AT1G64500	AT1G64500	Glutaredoxin family protein	Decreased	Leaf
AT1G64600	AT1G64600	copper ion binding / methyltransferase	Decreased	Leaf
AT1G64930	CYP89A7	cytochrome P450, family 87, subfamily A, polypeptide 7	Decreased	Leaf
AT1G64940	CYP89A6	cytochrome P450, family 87, subfamily A, polypeptide 6	Decreased	Leaf
AT1G64950	CYP89A5	cytochrome P450, family 89, subfamily A, polypeptide 5	Increased	Leaf
AT1G65130	AT1G65130	Ubiquitin carboxyl-terminal hydrolase-related protein	Decreased	Leaf
AT1G65150	AT1G65150	TRAF-like family protein	Increased	Leaf
AT1G65985	AT1G65985	transmembrane protein, putative (DUF247)	Increased	Leaf
AT1G66020	AT1G66020	Terpenoid cyclases/Protein prenyltransferases superfamily protein	Decreased	Leaf
AT1G66090	AT1G66090	Disease resistance protein (TIR-NBS class)	Increased	Leaf
AT1G66100	AT1G66100	Plant thionin	Increased	Leaf
AT1G67020	AT1G67020	transmembrane protein	Increased	Leaf
AT1G67370	ASY1	DNA-binding HORMA family protein	Increased	Leaf
AT1G67650	AT1G67650	SRP72 RNA-binding domain-containing protein	Increased	Leaf
AT1G67860	AT1G67860	transmembrane protein	Increased	Leaf
AT1G68050	FKF1	flavin-binding, kelch repeat, f box 1	Increased	Leaf
AT1G68570	AT1G68570	Major facilitator superfamily protein	Decreased	Leaf
AT1G68945	AT1G68945	hypothetical protein	Increased	Leaf
AT1G69080	AT1G69080	Adenine nucleotide alpha hydrolases-like superfamily protein	Increased	Leaf
AT1G69710	AT1G69710	Regulator of chromosome condensation (RCC1) family with FYVE zinc finger domain-containing protein	Decreased	Leaf
AT1G69890	AT1G69890	actin cross-linking protein (DUF569)	Increased	Leaf
AT1G70020	AT1G70020	transmembrane protein, putative (DUF1163)	Increased	Leaf
AT1G70210	CYCD1;1	CYCLIN D1;1	Increased	Leaf
AT1G70260	UMAMIT36	nodulin MtN21 /EamA-like transporter family protein	Decreased	Leaf
AT1G70420	AT1G70420	DNA ligase-like protein, putative (DUF1645)	Increased	Leaf
AT1G70640	AT1G70640	octicosapeptide/Phox/Bem1p (PB1) domain-containing protein	Increased	Leaf
AT1G71000	AT1G71000	Chaperone DnaJ-domain superfamily protein	Increased	Leaf
AT1G71150	AT1G71150	cyclin-D1-binding protein	Decreased	Leaf
AT1G71340	GDPD4	PLC-like phosphodiesterases superfamily protein	Increased	Leaf
AT1G71380	CEL3	cellulase 3	Decreased	Leaf
AT1G71890	SUC5	Major facilitator superfamily protein	Decreased	Leaf
AT1G71920	HISN6B	HISTIDINE BIOSYNTHESIS 6B	Decreased	Leaf
AT1G71990	FUT13	fucosyltransferase 13	Decreased	Leaf
AT1G72030	AT1G72030	Acyl-CoA N-acyltransferases (NAT) superfamily protein	Decreased	Leaf
AT1G72060	AT1G72060	serine-type endopeptidase inhibitor	Increased	Leaf
AT1G72125	AT1G72125	Major facilitator superfamily protein	Decreased	Leaf
AT1G72840	AT1G72840	Disease resistance protein (TIR-NBS-LRR class)	Increased	Leaf
AT1G72850	AT1G72850	Disease resistance protein (TIR-NBS class)	Increased	Leaf
AT1G72860	AT1G72860	Disease resistance protein (TIR-NBS-LRR class) family	Increased	Leaf
AT1G72870	AT1G72870	Disease resistance protein (TIR-NBS class)	Increased	Leaf
AT1G72910	AT1G72910	Toll-Interleukin-Resistance (TIR) domain-containing protein	Increased	Leaf
AT1G72950	AT1G72950	Disease resistance protein (TIR-NBS class)	Decreased	Leaf
AT1G73260	KTI1	kunitz trypsin inhibitor 1	Decreased	Leaf
AT1G73325	AT1G73325	Kunitz family trypsin and protease inhibitor protein	Decreased	Leaf
AT1G73540	NUDT21	nudix hydrolase homolog 21	Increased	Leaf
AT1G73860	AT1G73860	P-loop containing nucleoside triphosphate hydrolases superfamily protein	Decreased	Leaf
AT1G74280	AT1G74280	alpha/beta-Hydrolases superfamily protein	Increased	Leaf
AT1G74430	MYB95	myb domain protein 95	Decreased	Leaf
AT1G74770	AT1G74770	zinc ion binding protein	Decreased	Leaf
AT1G74810	BOR5	HCO3- transporter family	Increased	Leaf
AT1G75040	PR5	pathogenesis-related protein 5	Decreased	Leaf
AT1G75945	AT1G75945	hypothetical protein	Decreased	Leaf
AT1G76110	AT1G76110	HMG (high mobility group) box protein with ARID/BRIGHT DNA-binding domain-containing protein	Decreased	Leaf
AT1G76180	ERD14	Dehydrin family protein	Increased	Leaf
AT1G76650	CML38	calmodulin-like 38	Increased	Leaf
AT1G76705	AT1G76705	calmodulin binding protein	Increased	Leaf
AT1G76790	IGMT5	O-methyltransferase family protein	Increased	Leaf
AT1G76955	AT1G76955	Expressed protein	Decreased	Leaf
AT1G76960	AT1G76960	transmembrane protein	Increased	Leaf
AT1G77060	AT1G77060	Phosphoenolpyruvate carboxylase family protein	Increased	Leaf
AT1G77080	MAF1	K-box region and MADS-box transcription factor family protein	Increased	Leaf
AT1G77210	STP14	sugar transporter 14	Increased	Leaf
AT1G77330	AT1G77330	2-oxoglutarate (2OG) and Fe(II)-dependent oxygenase superfamily protein	Decreased	Leaf
AT1G78030	AT1G78030	hypothetical protein	Increased	Leaf
AT1G78070	AT1G78070	Transducin/WD40 repeat-like superfamily protein	Increased	Leaf
AT1G78172	AT1G78172	transmembrane protein	Decreased	Leaf
AT1G78410	AT1G78410	VQ motif-containing protein	Increased	Leaf
AT1G78820	AT1G78820	D-mannose binding lectin protein with Apple-like carbohydrate-binding domain-containing protein	Decreased	Leaf
AT1G78850	AT1G78850	D-mannose binding lectin protein with Apple-like carbohydrate-binding domain-containing protein	Increased	Leaf
AT1G79150	AT1G79150	binding protein	Decreased	Leaf
AT1G80555	AT1G80555	Isocitrate/isopropylmalate dehydrogenase family protein	Decreased	Leaf
AT1G80610	AT1G80610	hypothetical protein	Increased	Leaf
AT1G80970	AT1G80970	XH domain-containing protein	Increased	Leaf
AT1G80980	AT1G80980	stress response NST1-like protein	Increased	Leaf
AT2G01400	AT2G01400	hypothetical protein	Decreased	Leaf
AT2G02010	GAD4	glutamate decarboxylase 4	Increased	Leaf
AT2G02100	LCR69	low-molecular-weight cysteine-rich 69	Increased	Leaf
AT2G03505	AT2G03505	Carbohydrate-binding X8 domain superfamily protein	Increased	Leaf
AT2G03590	UPS1	ureide permease 1	Decreased	Leaf
AT2G03710	2016-09-04	K-box region and MADS-box transcription factor family protein	Increased	Leaf
AT2G03980	AT2G03980	GDSL-like Lipase/Acylhydrolase superfamily protein	Increased	Leaf
AT2G04050	AT2G04050	MATE efflux family protein	Decreased	Leaf
AT2G04378	AT2G04378	Beta-galactosidase related protein	Increased	Leaf
AT2G04830	AT2G04830	F-box only protein (DUF295)	Decreased	Leaf
AT2G05185	AT2G05185	hypothetical protein	Increased	Leaf
AT2G05250	AT2G05250	DNAJ heat shock N-terminal domain-containing protein	Increased	Leaf
AT2G05380	GRP3S	glycine-rich protein 3 short isoform	Increased	Leaf
AT2G05632	AT2G05632	hypothetical protein	Increased	Leaf
AT2G05915	AT2G05915	hypothetical protein	Decreased	Leaf
AT2G07000	AT2G07000	hypothetical protein	Decreased	Leaf
AT2G07641	AT2G07641	hypothetical protein	Increased	Leaf
AT2G07671	AT2G07671	ATP synthase subunit C family protein	Increased	Leaf
AT2G07674	AT2G07674	transmembrane protein	Increased	Leaf
AT2G07707	AT2G07707	Plant mitochondrial ATPase, F0 complex, subunit 8 protein	Increased	Leaf
AT2G07718	AT2G07718	Cytochrome b/b6 protein	Increased	Leaf
AT2G07777	AT2G07777	ATP synthase 9 mitochondrial	Increased	Leaf
AT2G07779	AT2G07779	hypothetical protein	Increased	Leaf
AT2G09970	AT2G09970	DUF1677 family protein (DUF1677)	Decreased	Leaf
AT2G10553	AT2G10553	zinc finger CCCH domain protein	Decreased	Leaf
AT2G10615	AT2G10615	hypothetical protein	Decreased	Leaf
AT2G10931	AT2G10931	hypothetical protein	Increased	Leaf
AT2G11225	AT2G11225	hypothetical protein	Increased	Leaf
AT2G12170	AT2G12170	hypothetical protein	Increased	Leaf
AT2G12905	AT2G12905	hypothetical protein	Decreased	Leaf
AT2G13550	AT2G13550	hypothetical protein	Increased	Leaf
AT2G13660	AT2G13660	hypothetical protein	Decreased	Leaf
AT2G13965	AT2G13965	transmembrane protein	Increased	Leaf
AT2G14247	AT2G14247	Expressed protein	Decreased	Leaf
AT2G14285	AT2G14285	Small nuclear ribonucleoprotein family protein	Increased	Leaf
AT2G15000	AT2G15000	caspase-6 protein	Decreased	Leaf
AT2G15020	AT2G15020	hypothetical protein	Decreased	Leaf
AT2G15042	AT2G15042	Leucine-rich repeat (LRR) family protein	Increased	Leaf
AT2G15080	RLP19	receptor like protein 19	Increased	Leaf
AT2G15090	KCS8	3-ketoacyl-CoA synthase 8	Increased	Leaf
AT2G15400	NRPE3B	DNA-directed RNA polymerase family protein	Increased	Leaf
AT2G15880	AT2G15880	Leucine-rich repeat (LRR) family protein	Increased	Leaf
AT2G16300	AT2G16300	F-box family protein	Decreased	Leaf
AT2G16380	AT2G16380	Sec14p-like phosphatidylinositol transfer family protein	Increased	Leaf
AT2G16490	AT2G16490	XH domain-containing protein	Decreased	Leaf
AT2G16890	AT2G16890	UDP-Glycosyltransferase superfamily protein	Decreased	Leaf
AT2G17040	NAC036	NAC domain containing protein 36	Increased	Leaf
AT2G17640	ATSERAT3;1	Trimeric LpxA-like enzymes superfamily protein	Decreased	Leaf
AT2G18120	SRS4	SHI-related sequence 4	Decreased	Leaf
AT2G18196	AT2G18196	Heavy metal transport/detoxification superfamily protein	Decreased	Leaf
AT2G18660	PNP-A	plant natriuretic peptide A	Decreased	Leaf
AT2G19400	AT2G19400	AGC (cAMP-dependent, cGMP-dependent and protein kinase C) kinase family protein	Increased	Leaf
AT2G20700	LLG2	LORELEI-LIKE-GPI ANCHORED PROTEIN 2	Decreased	Leaf
AT2G20720	AT2G20720	Pentatricopeptide repeat (PPR) superfamily protein	Decreased	Leaf
AT2G21150	XCT	XAP5 family protein	Decreased	Leaf
AT2G21190	AT2G21190	ER lumen protein retaining receptor family protein	Increased	Leaf
AT2G21195	AT2G21195	hypothetical protein	Increased	Leaf
AT2G21220	AT2G21220	SAUR-like auxin-responsive protein family	Decreased	Leaf
AT2G21320	BBX18	B-box zinc finger family protein	Decreased	Leaf
AT2G21540	SFH3	SEC14-like 3	Increased	Leaf
AT2G21590	APL4	Glucose-1-phosphate adenylyltransferase family protein	Decreased	Leaf
AT2G21830	AT2G21830	Cysteine/Histidine-rich C1 domain family protein	Increased	Leaf
AT2G21840	AT2G21840	Cysteine/Histidine-rich C1 domain family protein	Decreased	Leaf
AT2G21850	AT2G21850	Cysteine/Histidine-rich C1 domain family protein	Decreased	Leaf
AT2G21860	AT2G21860	violaxanthin de-epoxidase-like protein	Increased	Leaf
AT2G22410	SLO1	SLOW GROWTH 1	Decreased	Leaf
AT2G22500	UCP5	uncoupling protein 5	Increased	Leaf
AT2G22905	AT2G22905	Expressed protein	Increased	Leaf
AT2G22920	SCPL12	serine carboxypeptidase-like 12	Decreased	Leaf
AT2G23010	SCPL9	serine carboxypeptidase-like 9	Increased	Leaf
AT2G23030	SNRK2.9	SNF1-related protein kinase 2.9	Increased	Leaf
AT2G23130	AGP17	arabinogalactan protein 17	Increased	Leaf
AT2G23600	ACL	acetone-cyanohydrin lyase	Increased	Leaf
AT2G23610	MES3	methyl esterase 3	Increased	Leaf
AT2G23680	AT2G23680	Cold acclimation protein WCOR413 family	Increased	Leaf
AT2G23810	TET8	tetraspanin8	Increased	Leaf
AT2G23910	AT2G23910	NAD(P)-binding Rossmann-fold superfamily protein	Increased	Leaf
AT2G24190	SDR2	NAD(P)-binding Rossmann-fold superfamily protein	Decreased	Leaf
AT2G24210	TPS10	terpene synthase 10	Decreased	Leaf
AT2G24310	AT2G24310	TPRXL	Decreased	Leaf
AT2G24600	AT2G24600	Ankyrin repeat family protein	Increased	Leaf
AT2G24610	CNGC14	cyclic nucleotide-gated channel 14	Increased	Leaf
AT2G24683	AT2G24683	hypothetical protein	Decreased	Leaf
AT2G24870	AT2G24870	Plant self-incompatibility protein S1 family	Increased	Leaf
AT2G24945	AT2G24945	transmembrane protein	Increased	Leaf
AT2G25590	AT2G25590	Plant Tudor-like protein	Increased	Leaf
AT2G25735	AT2G25735	hypothetical protein	Increased	Leaf
AT2G25964	AT2G25964	hypothetical protein	Decreased	Leaf
AT2G26360	AT2G26360	Mitochondrial substrate carrier family protein	Decreased	Leaf
AT2G26750	AT2G26750	alpha/beta-Hydrolases superfamily protein	Decreased	Leaf
AT2G27660	AT2G27660	Cysteine/Histidine-rich C1 domain family protein	Increased	Leaf
AT2G28400	AT2G28400	senescence regulator (Protein of unknown function, DUF584)	Increased	Leaf
AT2G28500	LBD11	LOB domain-containing protein 11	Increased	Leaf
AT2G28815	AT2G28815	50S ribosomal protein L16	Decreased	Leaf
AT2G29120	GLR2.7	glutamate receptor 2.7	Increased	Leaf
AT2G29150	AT2G29150	NAD(P)-binding Rossmann-fold superfamily protein	Decreased	Leaf
AT2G29350	SAG13	senescence-associated gene 13	Decreased	Leaf
AT2G29370	AT2G29370	NAD(P)-binding Rossmann-fold superfamily protein	Decreased	Leaf
AT2G29660	AT2G29660	zinc finger (C2H2 type) family protein	Decreased	Leaf
AT2G30010	TBL45	TRICHOME BIREFRINGENCE-LIKE 45	Increased	Leaf
AT2G30020	AT2G30020	Protein phosphatase 2C family protein	Increased	Leaf
AT2G30140	UGT87A2	UDP-Glycosyltransferase superfamily protein	Decreased	Leaf
AT2G30230	AT2G30230	6,7-dimethyl-8-ribityllumazine synthase	Increased	Leaf
AT2G30250	WRKY25	WRKY DNA-binding protein 25	Increased	Leaf
AT2G30540	AT2G30540	Thioredoxin superfamily protein	Decreased	Leaf
AT2G30766	AT2G30766	hypothetical protein	Decreased	Leaf
AT2G30942	AT2G30942	transmembrane protein, putative (DUF3317)	Decreased	Leaf
AT2G31010	AT2G31010	Protein kinase superfamily protein	Increased	Leaf
AT2G31380	STH	salt tolerance homologue	Decreased	Leaf
AT2G31865	PARG2	poly(ADP-ribose) glycohydrolase 2	Decreased	Leaf
AT2G32160	AT2G32160	S-adenosyl-L-methionine-dependent methyltransferases superfamily protein	Increased	Leaf
AT2G32180	PTAC18	plastid transcriptionally active 18	Decreased	Leaf
AT2G32550	AT2G32550	Cell differentiation, Rcd1-like protein	Decreased	Leaf
AT2G32650	AT2G32650	RmlC-like cupins superfamily protein	Increased	Leaf
AT2G32800	AP4.3A	protein kinase family protein	Increased	Leaf
AT2G32830	PHT1;5	phosphate transporter 1;5	Decreased	Leaf
AT2G32960	PFA-DSP2	Phosphotyrosine protein phosphatases superfamily protein	Decreased	Leaf
AT2G33110	VAMP723	vesicle-associated membrane protein 723	Increased	Leaf
AT2G33175	AT2G33175	transmembrane protein	Decreased	Leaf
AT2G33240	XID	myosin XI D	Decreased	Leaf
AT2G33280	AT2G33280	Major facilitator superfamily protein	Increased	Leaf
AT2G33350	AT2G33350	CCT motif family protein	Decreased	Leaf
AT2G33510	AT2G33510	ATP-dependent RNA helicase	Increased	Leaf
AT2G33830	AT2G33830	Dormancy/auxin associated family protein	Increased	Leaf
AT2G34430	LHB1B1	light-harvesting chlorophyll-protein complex II subunit B1	Increased	Leaf
AT2G34655	AT2G34655	hypothetical protein	Increased	Leaf
AT2G34850	MEE25	NAD(P)-binding Rossmann-fold superfamily protein	Decreased	Leaf
AT2G34925	CLE42	CLAVATA3/ESR-RELATED 42	Increased	Leaf
AT2G35070	AT2G35070	transmembrane protein	Increased	Leaf
AT2G35640	AT2G35640	Homeodomain-like superfamily protein	Increased	Leaf
AT2G35690	ACX5	acyl-CoA oxidase 5	Decreased	Leaf
AT2G35740	INT3	nositol transporter 3	Increased	Leaf
AT2G35810	AT2G35810	ureidoglycolate hydrolase	Decreased	Leaf
AT2G35950	EDA12	embryo sac development arrest 12	Increased	Leaf
AT2G36220	AT2G36220	hypothetical protein	Increased	Leaf
AT2G36470	AT2G36470	DUF868 family protein, putative (DUF868)	Increased	Leaf
AT2G36540	AT2G36540	Haloacid dehalogenase-like hydrolase (HAD) superfamily protein	Decreased	Leaf
AT2G36590	ProT3	proline transporter 3	Decreased	Leaf
AT2G36750	UGT73C1	UDP-glucosyl transferase 73C1	Decreased	Leaf
AT2G36885	AT2G36885	translation initiation factor	Increased	Leaf
AT2G37390	NAKR2	Chloroplast-targeted copper chaperone protein	Decreased	Leaf
AT2G37510	AT2G37510	RNA-binding (RRM/RBD/RNP motifs) family protein	Decreased	Leaf
AT2G37870	AT2G37870	Bifunctional inhibitor/lipid-transfer protein/seed storage 2S albumin superfamily protein	Decreased	Leaf
AT2G38465	AT2G38465	hypothetical protein	Increased	Leaf
AT2G38470	WRKY33	WRKY DNA-binding protein 33	Increased	Leaf
AT2G38620	CDKB1;2	cyclin-dependent kinase B1;2	Increased	Leaf
AT2G38720	MAP65-5	microtubule-associated protein 65-5	Decreased	Leaf
AT2G38995	AT2G38995	O-acyltransferase (WSD1-like) family protein	Increased	Leaf
AT2G39230	LOJ	LATERAL ORGAN JUNCTION	Decreased	Leaf
AT2G39650	AT2G39650	cruciferin (DUF506)	Increased	Leaf
AT2G39690	AT2G39690	ternary complex factor MIP1 leucine-zipper protein (Protein of unknown function, DUF547)	Increased	Leaf
AT2G39920	AT2G39920	HAD superfamily, subfamily IIIB acid phosphatase	Increased	Leaf
AT2G40010	AT2G40010	Ribosomal protein L10 family protein	Increased	Leaf
AT2G40050	AT2G40050	Cysteine/Histidine-rich C1 domain family protein	Decreased	Leaf
AT2G40140	CZF1	zinc finger (CCCH-type) family protein	Increased	Leaf
AT2G40340	DREB2C	Integrase-type DNA-binding superfamily protein	Increased	Leaf
AT2G40350	AT2G40350	Integrase-type DNA-binding superfamily protein	Increased	Leaf
AT2G40530	AT2G40530	transmembrane protein	Increased	Leaf
AT2G40750	WRKY54	WRKY DNA-binding protein 54	Increased	Leaf
AT2G40955	AT2G40955	hypothetical protein	Decreased	Leaf
AT2G41240	BHLH100	basic helix-loop-helix protein 100	Decreased	Leaf
AT2G41470	AT2G41470	agamous-like MADS-box protein	Decreased	Leaf
AT2G41650	AT2G41650	hypothetical protein	Increased	Leaf
AT2G41730	AT2G41730	calcium-binding site protein	Increased	Leaf
AT2G42360	AT2G42360	RING/U-box superfamily protein	Decreased	Leaf
AT2G42530	COR15B	cold regulated 15b	Increased	Leaf
AT2G42980	AT2G42980	Eukaryotic aspartyl protease family protein	Decreased	Leaf
AT2G43060	IBH1	ILI1 binding bHLH 1	Increased	Leaf
AT2G43500	AT2G43500	Plant regulator RWP-RK family protein	Decreased	Leaf
AT2G43510	TI1	trypsin inhibitor protein 1	Increased	Leaf
AT2G43530	AT2G43530	scorpion toxin-like knottin superfamily protein	Increased	Leaf
AT2G43535	AT2G43535	Scorpion toxin-like knottin superfamily protein	Increased	Leaf
AT2G43540	AT2G43540	transmembrane protein	Increased	Leaf
AT2G43570	CHI	chitinase	Decreased	Leaf
AT2G43820	UGT74F2	UDP-glucosyltransferase 74F2	Increased	Leaf
AT2G44180	MAP2A	methionine aminopeptidase 2A	Increased	Leaf
AT2G44240	AT2G44240	NEP-interacting protein (DUF239)	Decreased	Leaf
AT2G44280	AT2G44280	Major facilitator superfamily protein	Decreased	Leaf
AT2G44380	AT2G44380	Cysteine/Histidine-rich C1 domain family protein	Increased	Leaf
AT2G44400	AT2G44400	Cysteine/Histidine-rich C1 domain family protein	Increased	Leaf
AT2G44480	BGLU17	beta glucosidase 17	Decreased	Leaf
AT2G44840	ERF13	ethylene-responsive element binding factor 13	Increased	Leaf
AT2G45510	CYP704A2	cytochrome P450, family 704, subfamily A, polypeptide 2	Increased	Leaf
AT2G45900	TRM13	Phosphatidylinositol N-acetyglucosaminlytransferase subunit P-like protein	Decreased	Leaf
AT2G46400	WRKY46	WRKY DNA-binding protein 46	Increased	Leaf
AT2G46765	AT2G46765	hypothetical protein	Increased	Leaf
AT2G46830	CCA1	circadian clock associated 1	Decreased	Leaf
AT2G46870	NGA1	AP2/B3-like transcriptional factor family protein	Increased	Leaf
AT2G47010	AT2G47010	calcium/calcium/calmodulin-dependent Serine/Threonine-kinase	Increased	Leaf
AT2G47050	AT2G47050	Plant invertase/pectin methylesterase inhibitor superfamily protein	Decreased	Leaf
AT2G47770	TSPO	TSPO(outer membrane tryptophan-rich sensory protein)-like protein	Increased	Leaf
AT2G47880	AT2G47880	Glutaredoxin family protein	Decreased	Leaf
AT3G01640	GLCAK	glucuronokinase G	Decreased	Leaf
AT3G02380	COL2	CONSTANS-like 2	Decreased	Leaf
AT3G02480	AT3G02480	Late embryogenesis abundant protein (LEA) family protein	Decreased	Leaf
AT3G02690	AT3G02690	nodulin MtN21 /EamA-like transporter family protein	Increased	Leaf
AT3G02840	AT3G02840	ARM repeat superfamily protein	Increased	Leaf
AT3G03850	SAUR26	SAUR-like auxin-responsive protein family	Decreased	Leaf
AT3G04060	NAC046	NAC domain containing protein 46	Increased	Leaf
AT3G04230	AT3G04230	Ribosomal protein S5 domain 2-like superfamily protein	Increased	Leaf
AT3G04443	AT3G04443	hypothetical protein	Increased	Leaf
AT3G04640	AT3G04640	glycine-rich protein	Increased	Leaf
AT3G05035	AT3G05035	exportin-4 protein	Increased	Leaf
AT3G05400	AT3G05400	Major facilitator superfamily protein	Decreased	Leaf
AT3G05800	AIF1	AtBS1(activation-tagged BRI1 suppressor 1)-interacting factor 1	Increased	Leaf
AT3G06145	AT3G06145	RING zinc finger protein	Increased	Leaf
AT3G06160	AT3G06160	AP2/B3-like transcriptional factor family protein	Increased	Leaf
AT3G06470	AT3G06470	GNS1/SUR4 membrane protein family	Increased	Leaf
AT3G06630	AT3G06630	protein kinase family protein	Decreased	Leaf
AT3G07040	RPM1	NB-ARC domain-containing disease resistance protein	Increased	Leaf
AT3G07570	AT3G07570	Cytochrome b561/ferric reductase transmembrane with DOMON related domain-containing protein	Increased	Leaf
AT3G07650	COL9	CONSTANS-like 9	Increased	Leaf
AT3G08810	AT3G08810	Galactose oxidase/kelch repeat superfamily protein	Decreased	Leaf
AT3G08860	PYD4	PYRIMIDINE 4	Decreased	Leaf
AT3G09020	AT3G09020	alpha 1,4-glycosyltransferase family protein	Increased	Leaf
AT3G09450	AT3G09450	fusaric acid resistance family protein	Decreased	Leaf
AT3G09600	RVE8	Homeodomain-like superfamily protein	Decreased	Leaf
AT3G09870	AT3G09870	SAUR-like auxin-responsive protein family	Increased	Leaf
AT3G10150	PAP16	purple acid phosphatase 16	Decreased	Leaf
AT3G10200	AT3G10200	S-adenosyl-L-methionine-dependent methyltransferases superfamily protein	Increased	Leaf
AT3G10450	SCPL7	serine carboxypeptidase-like 7	Decreased	Leaf
AT3G10570	CYP77A6	cytochrome P450, family 77, subfamily A, polypeptide 6	Increased	Leaf
AT3G10930	AT3G10930	hypothetical protein	Increased	Leaf
AT3G11010	RLP34	receptor like protein 34	Increased	Leaf
AT3G11020	DREB2B	DRE/CRT-binding protein 2B	Increased	Leaf
AT3G11080	RLP35	receptor like protein 35	Decreased	Leaf
AT3G11160	AT3G11160	transmembrane protein	Decreased	Leaf
AT3G11210	AT3G11210	SGNH hydrolase-type esterase superfamily protein	Decreased	Leaf
AT3G12320	AT3G12320	hypothetical protein	Decreased	Leaf
AT3G12460	AT3G12460	Polynucleotidyl transferase, ribonuclease H-like superfamily protein	Decreased	Leaf
AT3G12820	MYB10	myb domain protein 10	Increased	Leaf
AT3G12860	AT3G12860	NOP56-like pre RNA processing ribonucleoprotein	Decreased	Leaf
AT3G13240	AT3G13240	hypothetical protein	Increased	Leaf
AT3G13784	CWINV5	cell wall invertase 5	Decreased	Leaf
AT3G13857	AT3G13857	hypothetical protein	Increased	Leaf
AT3G14210	ESM1	GDSL-like lipase/acylhydrolase superfamily protein	Increased	Leaf
AT3G14395	AT3G14395	hypothetical protein	Decreased	Leaf
AT3G14550	GGPS3	geranylgeranyl pyrophosphate synthase 3	Decreased	Leaf
AT3G14650	CYP72A11	cytochrome P450, family 72, subfamily A, polypeptide 11	Increased	Leaf
AT3G15210	ERF4	ethylene responsive element binding factor 4	Increased	Leaf
AT3G15250	AT3G15250	TPRXL	Decreased	Leaf
AT3G15270	SPL5	squamosa promoter binding protein-like 5	Increased	Leaf
AT3G15510	NAC2	NAC domain containing protein 2	Decreased	Leaf
AT3G15630	AT3G15630	plant/protein	Increased	Leaf
AT3G15650	AT3G15650	alpha/beta-Hydrolases superfamily protein	Decreased	Leaf
AT3G15990	SULTR3;4	sulfate transporter 3;4	Decreased	Leaf
AT3G16020	AT3G16020	F-box associated ubiquitination effector protein	Increased	Leaf
AT3G16360	AHP4	HPT phosphotransmitter 4	Decreased	Leaf
AT3G16410	NSP4	nitrile specifier protein 4	Decreased	Leaf
AT3G16640	TCTP	translationally controlled tumor protein	Increased	Leaf
AT3G16720	ATL2	TOXICOS EN LEVADURA 2	Increased	Leaf
AT3G16740	AT3G16740	F-box and associated interaction domains-containing protein	Increased	Leaf
AT3G16750	AT3G16750	hypothetical protein	Increased	Leaf
AT3G16990	AT3G16990	heme oxygenase-like, multi-helical	Increased	Leaf
AT3G18070	BGLU43	beta glucosidase 43	Decreased	Leaf
AT3G18320	AT3G18320	F-box and associated interaction domains-containing protein	Increased	Leaf
AT3G18600	AT3G18600	P-loop containing nucleoside triphosphate hydrolases superfamily protein	Decreased	Leaf
AT3G18610	NUC-L2	nucleolin like 2	Decreased	Leaf
AT3G18980	ETP1	EIN2 targeting protein1	Increased	Leaf
AT3G19040	HAF2	histone acetyltransferase of the TAFII250 family 2	Decreased	Leaf
AT3G19230	AT3G19230	Leucine-rich repeat (LRR) family protein	Increased	Leaf
AT3G19270	CYP707A4	cytochrome P450, family 707, subfamily A, polypeptide 4	Decreased	Leaf
AT3G19320	AT3G19320	Leucine-rich repeat (LRR) family protein	Decreased	Leaf
AT3G19440	AT3G19440	Pseudouridine synthase family protein	Decreased	Leaf
AT3G19860	bHLH121	basic helix-loop-helix (bHLH) DNA-binding superfamily protein	Increased	Leaf
AT3G20340	AT3G20340	protein expression protein	Increased	Leaf
AT3G20440	EMB2729	Alpha amylase family protein	Decreased	Leaf
AT3G20510	AT3G20510	Transmembrane proteins 14C	Increased	Leaf
AT3G21310	AT3G21310	Core-2/I-branching beta-1,6-N-acetylglucosaminyltransferase family protein	Decreased	Leaf
AT3G21530	AT3G21530	DNAse I-like superfamily protein	Decreased	Leaf
AT3G21660	AT3G21660	UBX domain-containing protein	Decreased	Leaf
AT3G21870	CYCP2;1	cyclin p2;1	Decreased	Leaf
AT3G21890	BBX31	B-box type zinc finger family protein	Decreased	Leaf
AT3G22231	PCC1	pathogen and circadian controlled 1	Increased	Leaf
AT3G22235	AT3G22235	cysteine-rich TM module stress tolerance protein	Increased	Leaf
AT3G22370	AOX1A	alternative oxidase 1A	Increased	Leaf
AT3G22410	AT3G22410	Sec14p-like phosphatidylinositol transfer family protein	Decreased	Leaf
AT3G22880	DMC1	DNA repair (Rad51) family protein	Increased	Leaf
AT3G22940	AT3G22940	F-box associated ubiquitination effector family protein	Decreased	Leaf
AT3G23080	AT3G23080	Polyketide cyclase/dehydrase and lipid transport superfamily protein	Increased	Leaf
AT3G23110	RLP37	receptor like protein 37	Increased	Leaf
AT3G23470	AT3G23470	Cyclopropane-fatty-acyl-phospholipid synthase	Decreased	Leaf
AT3G23630	IPT7	isopentenyltransferase 7	Decreased	Leaf
AT3G24460	AT3G24460	Serinc-domain containing serine and sphingolipid biosynthesis protein	Decreased	Leaf
AT3G25510	AT3G25510	disease resistance protein (TIR-NBS-LRR class) family protein	Decreased	Leaf
AT3G25760	AOC1	allene oxide cyclase 1	Decreased	Leaf
AT3G25900	HMT-1	Homocysteine S-methyltransferase family protein	Decreased	Leaf
AT3G25905	CLE27	CLAVATA3/ESR-RELATED 27	Decreased	Leaf
AT3G26230	CYP71B24	cytochrome P450, family 71, subfamily B, polypeptide 24	Decreased	Leaf
AT3G26235	AT3G26235	hypothetical protein	Increased	Leaf
AT3G26240	AT3G26240	Cysteine/Histidine-rich C1 domain family protein	Increased	Leaf
AT3G26395	AT3G26395	hypothetical protein	Increased	Leaf
AT3G26460	AT3G26460	Polyketide cyclase/dehydrase and lipid transport superfamily protein	Decreased	Leaf
AT3G26480	AT3G26480	Transducin family protein / WD-40 repeat family protein	Decreased	Leaf
AT3G26930	AT3G26930	Protein with RNI-like/FBD-like domain	Decreased	Leaf
AT3G27025	AT3G27025	hypothetical protein	Decreased	Leaf
AT3G27040	AT3G27040	MATH domain/coiled-coil protein	Decreased	Leaf
AT3G27170	CLC-B	chloride channel B	Decreased	Leaf
AT3G27325	AT3G27325	hydrolases, acting on ester bond	Decreased	Leaf
AT3G27610	AT3G27610	Nucleotidylyl transferase superfamily protein	Increased	Leaf
AT3G27620	AOX1C	alternative oxidase 1C	Increased	Leaf
AT3G27906	AT3G27906	hypothetical protein	Increased	Leaf
AT3G27980	AT3G27980	Plant invertase/pectin methylesterase inhibitor superfamily	Increased	Leaf
AT3G28060	UMAMIT43-psi	Nodulin MtN21 /EamA-like transporter family protein	Decreased	Leaf
AT3G28130	UMAMIT44	nodulin MtN21 /EamA-like transporter family protein	Increased	Leaf
AT3G28140	AT3G28140	RNA ligase/cyclic nucleotide phosphodiesterase family protein	Increased	Leaf
AT3G28210	PMZ	zinc finger (AN1-like) family protein	Decreased	Leaf
AT3G28220	AT3G28220	TRAF-like family protein	Decreased	Leaf
AT3G28270	AT3G28270	transmembrane protein, putative (DUF677)	Decreased	Leaf
AT3G28290	AT14A	transmembrane protein, putative (DUF677)	Increased	Leaf
AT3G28300	AT14A	transmembrane protein, putative (DUF677)	Increased	Leaf
AT3G28320	AT3G28320	transmembrane protein	Decreased	Leaf
AT3G28570	AT3G28570	P-loop containing nucleoside triphosphate hydrolases superfamily protein	Increased	Leaf
AT3G28770	AT3G28770	transmembrane protein, putative (DUF1216)	Increased	Leaf
AT3G28840	AT3G28840	hypothetical protein (DUF1216)	Increased	Leaf
AT3G29000	AT3G29000	Calcium-binding EF-hand family protein	Increased	Leaf
AT3G29140	AT3G29140	hypothetical protein	Increased	Leaf
AT3G29330	AT3G29330	zinc finger RNA-binding-like protein	Increased	Leaf
AT3G29410	AT3G29410	Terpenoid cyclases/Protein prenyltransferases superfamily protein	Decreased	Leaf
AT3G29575	AFP3	ABI five binding protein 3	Increased	Leaf
AT3G29631	AT3G29631	nuclease	Increased	Leaf
AT3G29639	AT3G29639	hypothetical protein	Decreased	Leaf
AT3G29810	COBL2	COBRA-like protein 2 precursor	Decreased	Leaf
AT3G30305	AT3G30305	hypothetical protein	Increased	Leaf
AT3G30380	AT3G30380	alpha/beta-Hydrolases superfamily protein	Decreased	Leaf
AT3G30720	QQS	qua-quine starch	Increased	Leaf
AT3G30730	AT3G30730	hypothetical protein	Increased	Leaf
AT3G36659	AT3G36659	Plant invertase/pectin methylesterase inhibitor superfamily protein	Decreased	Leaf
AT3G43210	TES	ATP binding microtubule motor family protein	Increased	Leaf
AT3G43580	AT3G43580	Beta-galactosidase related protein	Increased	Leaf
AT3G43740	AT3G43740	Leucine-rich repeat (LRR) family protein	Increased	Leaf
AT3G43790	ZIFL2	zinc induced facilitator-like 2	Decreased	Leaf
AT3G43800	GSTU27	glutathione S-transferase tau 27	Decreased	Leaf
AT3G44400	AT3G44400	Disease resistance protein (TIR-NBS-LRR class) family	Decreased	Leaf
AT3G44490	hda17	histone deacetylase 17	Decreased	Leaf
AT3G44660	hda10	histone deacetylase 10	Decreased	Leaf
AT3G44716	AT3G44716	hypothetical protein	Decreased	Leaf
AT3G44740	AT3G44740	Class II aaRS and biotin synthetases superfamily protein	Increased	Leaf
AT3G44790	AT3G44790	TRAF-like family protein	Decreased	Leaf
AT3G44800	AT3G44800	Meprin and TRAF (MATH) homology domain-containing protein	Decreased	Leaf
AT3G44805	AT3G44805	TRAF-like superfamily protein	Decreased	Leaf
AT3G44860	FAMT	farnesoic acid carboxyl-O-methyltransferase	Increased	Leaf
AT3G44970	AT3G44970	Cytochrome P450 superfamily protein	Increased	Leaf
AT3G45140	LOX2	lipoxygenase 2	Decreased	Leaf
AT3G45290	MLO3	Seven transmembrane MLO family protein	Increased	Leaf
AT3G45430	AT3G45430	Concanavalin A-like lectin protein kinase family protein	Increased	Leaf
AT3G45440	AT3G45440	Concanavalin A-like lectin protein kinase family protein	Decreased	Leaf
AT3G45730	AT3G45730	hypothetical protein	Increased	Leaf
AT3G46130	MYB48	myb domain protein 48	Increased	Leaf
AT3G46320	AT3G46320	Histone superfamily protein	Increased	Leaf
AT3G46370	AT3G46370	Leucine-rich repeat protein kinase family protein	Increased	Leaf
AT3G46490	AT3G46490	2-oxoglutarate (2OG) and Fe(II)-dependent oxygenase superfamily protein	Increased	Leaf
AT3G46520	ACT12	actin-12	Decreased	Leaf
AT3G46620	RDUF1	zinc finger (C3HC4-type RING finger) family protein	Increased	Leaf
AT3G46660	UGT76E12	UDP-glucosyl transferase 76E12	Increased	Leaf
AT3G46710	AT3G46710	NB-ARC domain-containing disease resistance protein	Decreased	Leaf
AT3G46730	AT3G46730	NB-ARC domain-containing disease resistance protein	Increased	Leaf
AT3G46845	AT3G46845	hypothetical protein	Increased	Leaf
AT3G46880	AT3G46880	hypothetical protein	Increased	Leaf
AT3G47340	ASN1	glutamine-dependent asparagine synthase 1	Increased	Leaf
AT3G47350	HSD2	hydroxysteroid dehydrogenase 2	Increased	Leaf
AT3G47360	HSD3	hydroxysteroid dehydrogenase 3	Increased	Leaf
AT3G47380	AT3G47380	Plant invertase/pectin methylesterase inhibitor superfamily protein	Increased	Leaf
AT3G47420	G3Pp1	putative glycerol-3-phosphate transporter 1	Decreased	Leaf
AT3G47580	AT3G47580	Leucine-rich repeat protein kinase family protein	Increased	Leaf
AT3G47675	AT3G47675	ternary complex factor MIP1 leucine-zipper protein	Increased	Leaf
AT3G47680	AT3G47680	DNA binding protein	Increased	Leaf
AT3G47760	ABCA5	ABC2 homolog 4	Decreased	Leaf
AT3G47800	AT3G47800	Galactose mutarotase-like superfamily protein	Increased	Leaf
AT3G47950	HA4	H[ ]-ATPase 4	Decreased	Leaf
AT3G47965	AT3G47965	hypothetical protein	Increased	Leaf
AT3G48080	AT3G48080	alpha/beta-Hydrolases superfamily protein	Increased	Leaf
AT3G48280	CYP71A25	cytochrome P450, family 71, subfamily A, polypeptide 25	Increased	Leaf
AT3G48290	CYP71A24	cytochrome P450, family 71, subfamily A, polypeptide 24	Increased	Leaf
AT3G48390	AT3G48390	MA3 domain-containing protein	Increased	Leaf
AT3G48640	AT3G48640	transmembrane protein	Decreased	Leaf
AT3G48770	AT3G48770	ATP/DNA binding protein	Decreased	Leaf
AT3G49110	PRXCA	peroxidase CA	Decreased	Leaf
AT3G49160	AT3G49160	pyruvate kinase family protein	Increased	Leaf
AT3G49410	AT3G49410	Transcription factor IIIC, subunit 5	Decreased	Leaf
AT3G49780	PSK4	phytosulfokine 4 precursor	Increased	Leaf
AT3G50260	CEJ1	cooperatively regulated by ethylene and jasmonate 1	Increased	Leaf
AT3G50390	AT3G50390	Transducin/WD40 repeat-like superfamily protein	Increased	Leaf
AT3G50480	HR4	homolog of RPW8 4	Increased	Leaf
AT3G50800	AT3G50800	hypothetical protein	Increased	Leaf
AT3G50840	AT3G50840	Phototropic-responsive NPH3 family protein	Increased	Leaf
AT3G50930	BCS1	cytochrome BC1 synthesi	Increased	Leaf
AT3G51070	AT3G51070	S-adenosyl-L-methionine-dependent methyltransferases superfamily protein	Increased	Leaf
AT3G51240	F3H	flavanone 3-hydroxylase	Decreased	Leaf
AT3G51400	AT3G51400	hypothetical protein (DUF241)	Increased	Leaf
AT3G51440	AT3G51440	Calcium-dependent phosphotriesterase superfamily protein	Increased	Leaf
AT3G51860	CAX3	cation exchanger 3	Decreased	Leaf
AT3G52310	ABCG27	ABC transporter G family member 27	Decreased	Leaf
AT3G52390	AT3G52390	TatD related DNase	Increased	Leaf
AT3G52680	AT3G52680	F-box/RNI-like/FBD-like domains-containing protein	Increased	Leaf
AT3G52710	AT3G52710	hypothetical protein	Increased	Leaf
AT3G52820	PAP22	purple acid phosphatase 22	Decreased	Leaf
AT3G53370	AT3G53370	S1FA-like DNA-binding protein	Increased	Leaf
AT3G53530	NAKR3	Chloroplast-targeted copper chaperone protein	Increased	Leaf
AT3G53990	AT3G53990	Adenine nucleotide alpha hydrolases-like superfamily protein	Increased	Leaf
AT3G54730	AT3G54730	transcription repressor	Increased	Leaf
AT3G54910	AT3G54910	RNI-like superfamily protein	Increased	Leaf
AT3G55060	AT3G55060	CAP-gly domain linker	Increased	Leaf
AT3G55240	AT3G55240	Plant protein 1589 of unknown function	Increased	Leaf
AT3G55880	SUE4	Alpha/beta hydrolase related protein	Increased	Leaf
AT3G56090	FER3	ferritin 3	Increased	Leaf
AT3G56210	AT3G56210	ARM repeat superfamily protein	Increased	Leaf
AT3G56300	AT3G56300	Cysteinyl-tRNA synthetase, class Ia family protein	Increased	Leaf
AT3G56400	WRKY70	WRKY DNA-binding protein 70	Increased	Leaf
AT3G56710	SIB1	sigma factor binding protein 1	Increased	Leaf
AT3G56880	AT3G56880	VQ motif-containing protein	Increased	Leaf
AT3G56890	AT3G56890	F-box associated ubiquitination effector family protein	Decreased	Leaf
AT3G56970	bHLH38	basic helix-loop-helix (bHLH) DNA-binding superfamily protein	Decreased	Leaf
AT3G56980	bHLH39	basic helix-loop-helix (bHLH) DNA-binding superfamily protein	Decreased	Leaf
AT3G57240	BG3	beta-1,3-glucanase 3	Decreased	Leaf
AT3G57450	AT3G57450	hypothetical protein	Increased	Leaf
AT3G57530	CPK32	calcium-dependent protein kinase 32	Increased	Leaf
AT3G57710	AT3G57710	Protein kinase superfamily protein	Increased	Leaf
AT3G57770	AT3G57770	Protein kinase superfamily protein	Increased	Leaf
AT3G57780	AT3G57780	nucleolar-like protein	Increased	Leaf
AT3G57920	SPL15	squamosa promoter binding protein-like 15	Decreased	Leaf
AT3G58220	AT3G58220	TRAF-like family protein	Increased	Leaf
AT3G58270	AT3G58270	phospholipase-like protein (PEARLI 4) with TRAF-like domain protein	Increased	Leaf
AT3G59350	AT3G59350	Protein kinase superfamily protein	Increased	Leaf
AT3G59700	HLECRK	lectin-receptor kinase	Increased	Leaf
AT3G60290	AT3G60290	2-oxoglutarate (2OG) and Fe(II)-dependent oxygenase superfamily protein	Decreased	Leaf
AT3G60960	AT3G60960	Tetratricopeptide repeat (TPR)-like superfamily protein	Increased	Leaf
AT3G61190	BAP1	BON association protein 1	Increased	Leaf
AT3G61280	AT3G61280	O-glucosyltransferase rumi-like protein (DUF821)	Increased	Leaf
AT3G61410	AT3G61410	U-box kinase family protein	Decreased	Leaf
AT3G61640	AGP20	arabinogalactan protein 20	Increased	Leaf
AT3G61810	AT3G61810	Glycosyl hydrolase family 17 protein	Decreased	Leaf
AT3G62150	ABCB21	P-glycoprotein 21	Decreased	Leaf
AT3G62160	AT3G62160	HXXXD-type acyl-transferase family protein	Decreased	Leaf
AT3G62460	AT3G62460	Putative endonuclease or glycosyl hydrolase	Increased	Leaf
AT3G62500	AT3G62500	F-box protein RMF	Increased	Leaf
AT3G62530	AT3G62530	ARM repeat superfamily protein	Increased	Leaf
AT3G62750	BGLU8	beta glucosidase 8	Increased	Leaf
AT3G62950	AT3G62950	Thioredoxin superfamily protein	Increased	Leaf
AT3G63010	GID1B	alpha/beta-Hydrolases superfamily protein	Increased	Leaf
AT3G63160	OEP6	outer envelope membrane protein	Increased	Leaf
AT4G00140	EDA34	Calcium-binding EF-hand family protein	Increased	Leaf
AT4G00400	GPAT8	glycerol-3-phosphate acyltransferase 8	Increased	Leaf
AT4G00670	AT4G00670	Remorin family protein	Decreased	Leaf
AT4G00970	CRK41	cysteine-rich RLK (RECEPTOR-like protein kinase) 41	Increased	Leaf
AT4G01080	TBL26	TRICHOME BIREFRINGENCE-LIKE 26	Decreased	Leaf
AT4G01390	AT4G01390	TRAF-like family protein	Decreased	Leaf
AT4G01520	NAC067	NAC domain containing protein 67	Decreased	Leaf
AT4G01670	AT4G01670	hypothetical protein	Increased	Leaf
AT4G01740	AT4G01740	Cysteine/Histidine-rich C1 domain family protein	Increased	Leaf
AT4G01870	AT4G01870	tolB protein-like protein	Increased	Leaf
AT4G01910	AT4G01910	Cysteine/Histidine-rich C1 domain family protein	Increased	Leaf
AT4G01915	AT4G01915	hypothetical protein	Increased	Leaf
AT4G01920	AT4G01920	Cysteine/Histidine-rich C1 domain family protein	Increased	Leaf
AT4G01985	AT4G01985	hypothetical protein	Increased	Leaf
AT4G02040	AT4G02040	hypothetical protein	Decreased	Leaf
AT4G02330	ATPMEPCRB	Plant invertase/pectin methylesterase inhibitor superfamily	Decreased	Leaf
AT4G02380	SAG21	senescence-associated gene 21	Increased	Leaf
AT4G02970	AT7SL-1	7SL RNA1	Increased	Leaf
AT4G03050	AOP3	2-oxoglutarate-dependent dioxygenase	Decreased	Leaf
AT4G03070	AOP1	2-oxoglutarate (2OG) and Fe(II)-dependent oxygenase superfamily protein	Decreased	Leaf
AT4G03210	XTH9	xyloglucan endotransglucosylase/hydrolase 9	Increased	Leaf
AT4G03230	AT4G03230	G-type lectin S-receptor-like Serine/Threonine-kinase	Increased	Leaf
AT4G03320	Tic20-IV	translocon at the inner envelope membrane of chloroplasts 20-IV	Increased	Leaf
AT4G03540	AT4G03540	Uncharacterized protein family (UPF0497)	Decreased	Leaf
AT4G03610	AT4G03610	Metallo-hydrolase/oxidoreductase superfamily protein	Decreased	Leaf
AT4G03930	AT4G03930	Plant invertase/pectin methylesterase inhibitor superfamily	Increased	Leaf
AT4G03940	AT4G03940	transmembrane protein	Increased	Leaf
AT4G04402	AT4G04402	two-component phosphorelay mediator	Decreased	Leaf
AT4G04540	CRK39	cysteine-rich RLK (RECEPTOR-like protein kinase) 39	Decreased	Leaf
AT4G04770	ABCI8	ATP binding cassette protein 1	Increased	Leaf
AT4G04810	MSRB4	methionine sulfoxide reductase B4	Increased	Leaf
AT4G04840	MSRB6	methionine sulfoxide reductase B6	Increased	Leaf
AT4G04960	AT4G04960	Concanavalin A-like lectin protein kinase family protein	Decreased	Leaf
AT4G05040	AT4G05040	ankyrin repeat family protein	Increased	Leaf
AT4G05050	UBQ11	ubiquitin 11	Increased	Leaf
AT4G05110	ENT6	equilibrative nucleoside transporter 6	Decreased	Leaf
AT4G05120	FUR1	Major facilitator superfamily protein	Decreased	Leaf
AT4G05520	EHD2	EPS15 homology domain 2	Increased	Leaf
AT4G05631	AT4G05631	hypothetical protein	Increased	Leaf
AT4G06536	AT4G06536	SPla/RYanodine receptor (SPRY) domain-containing protein	Increased	Leaf
AT4G06598	AT4G06598	basic-leucine zipper (bZIP) transcription factor family protein	Decreased	Leaf
AT4G07350	AT4G07350	hypothetical protein	Decreased	Leaf
AT4G07455	AT4G07455	hypothetical protein	Increased	Leaf
AT4G07825	AT4G07825	transmembrane protein	Increased	Leaf
AT4G07835	AT4G07835	hypothetical protein	Decreased	Leaf
AT4G07868	AT4G07868	transmembrane protein	Decreased	Leaf
AT4G07940	AT4G07940	pre-mRNA-splicing factor CWC22-like protein, putative (DUF3245)	Decreased	Leaf
AT4G07995	AT4G07995	hypothetical protein	Increased	Leaf
AT4G08470	MEKK3	MAPK/ERK kinase kinase 3	Increased	Leaf
AT4G08570	AT4G08570	Heavy metal transport/detoxification superfamily protein	Decreased	Leaf
AT4G08760	AT4G08760	hypothetical protein	Increased	Leaf
AT4G08867	AT4G08867	hypothetical protein	Decreased	Leaf
AT4G08870	ARGAH2	Arginase/deacetylase superfamily protein	Decreased	Leaf
AT4G08874	AT4G08874	transmembrane protein	Increased	Leaf
AT4G09012	AT4G09012	Mitochondrial ribosomal protein L27	Increased	Leaf
AT4G09080	TOC75-IV	Outer membrane OMP85 family protein	Increased	Leaf
AT4G09200	AT4G09200	SPla/RYanodine receptor (SPRY) domain-containing protein	Increased	Leaf
AT4G09250	AT4G09250	SPla/RYanodine receptor (SPRY) domain-containing protein	Increased	Leaf
AT4G09310	AT4G09310	SPla/RYanodine receptor (SPRY) domain-containing protein	Increased	Leaf
AT4G09500	AT4G09500	UDP-Glycosyltransferase superfamily protein	Decreased	Leaf
AT4G09640	AT4G09640	magnesium transporter, putative (DUF803)	Increased	Leaf
AT4G09680	CTC1	conserved telomere maintenance component 1	Increased	Leaf
AT4G10150	AT4G10150	RING/U-box superfamily protein	Decreased	Leaf
AT4G10380	NIP5;1	NOD26-like intrinsic protein 5;1	Decreased	Leaf
AT4G10400	AT4G10400	F-box/RNI-like/FBD-like domains-containing protein	Increased	Leaf
AT4G10410	AT4G10410	Leucine-rich repeat (LRR) family protein	Decreased	Leaf
AT4G10420	AT4G10420	FBD / Leucine Rich Repeat domains containing protein	Decreased	Leaf
AT4G10695	AT4G10695	CDC68-like protein	Increased	Leaf
AT4G10960	UGE5	UDP-D-glucose/UDP-D-galactose 4-epimerase 5	Increased	Leaf
AT4G11000	AT4G11000	Ankyrin repeat family protein	Increased	Leaf
AT4G11211	AT4G11211	hypothetical protein	Decreased	Leaf
AT4G11320	AT4G11320	Papain family cysteine protease	Decreased	Leaf
AT4G11460	CRK30	cysteine-rich RLK (RECEPTOR-like protein kinase) 30	Decreased	Leaf
AT4G11543	AT4G11543	hypothetical protein	Increased	Leaf
AT4G11600	GPX6	glutathione peroxidase 6	Increased	Leaf
AT4G11830	PLDGAMMA2	phospholipase D gamma 2	Increased	Leaf
AT4G12300	CYP706A4	cytochrome P450, family 706, subfamily A, polypeptide 4	Decreased	Leaf
AT4G12330	CYP706A7	cytochrome P450, family 706, subfamily A, polypeptide 7	Increased	Leaf
AT4G12690	AT4G12690	DUF868 family protein (DUF868)	Increased	Leaf
AT4G12720	NUDT7	MutT/nudix family protein	Increased	Leaf
AT4G12990	AT4G12990	transmembrane protein	Increased	Leaf
AT4G13160	AT4G13160	zein-binding protein (Protein of unknown function, DUF593)	Increased	Leaf
AT4G13250	NYC1	NAD(P)-binding Rossmann-fold superfamily protein	Increased	Leaf
AT4G13260	YUC2	Flavin-binding monooxygenase family protein	Decreased	Leaf
AT4G13395	RTFL12	ROTUNDIFOLIA like 12	Increased	Leaf
AT4G13460	SUVH9	SU(VAR)3-9 homolog 9	Increased	Leaf
AT4G13510	AMT1;1	ammonium transporter 1;1	Increased	Leaf
AT4G13560	UNE15	Late embryogenesis abundant protein (LEA) family protein	Increased	Leaf
AT4G13570	HTA4	histone H2A 4	Increased	Leaf
AT4G13572	AT4G13572	hypothetical protein	Increased	Leaf
AT4G13575	AT4G13575	hypothetical protein	Increased	Leaf
AT4G13577	AT4G13577	hypothetical protein	Increased	Leaf
AT4G13630	AT4G13630	zein-binding protein (Protein of unknown function, DUF593)	Increased	Leaf
AT4G13810	RLP47	receptor like protein 47	Increased	Leaf
AT4G13860	AT4G13860	RNA-binding (RRM/RBD/RNP motifs) family protein	Increased	Leaf
AT4G13920	RLP50	receptor like protein 50	Increased	Leaf
AT4G14090	AT4G14090	UDP-Glycosyltransferase superfamily protein	Decreased	Leaf
AT4G14140	DMT2	DNA methyltransferase 2	Decreased	Leaf
AT4G14200	AT4G14200	Pentatricopeptide repeat (PPR) superfamily protein	Increased	Leaf
AT4G14365	XBAT34	hypothetical protein	Increased	Leaf
AT4G14390	AT4G14390	Ankyrin repeat family protein	Decreased	Leaf
AT4G14400	ACD6	ankyrin repeat family protein	Increased	Leaf
AT4G14690	ELIP2	Chlorophyll A-B binding family protein	Decreased	Leaf
AT4G14840	AT4G14840	spindle assembly abnormal protein	Decreased	Leaf
AT4G14905	AT4G14905	Galactose oxidase/kelch repeat superfamily protein	Increased	Leaf
AT4G14940	AO1	amine oxidase 1	Decreased	Leaf
AT4G15096	AT4G15096	hypothetical protein	Decreased	Leaf
AT4G15165	AT4G15165	N-terminal nucleophile aminohydrolases (Ntn hydrolases) superfamily protein	Decreased	Leaf
AT4G15200	FH3	formin 3	Decreased	Leaf
AT4G15210	BAM5	beta-amylase 5	Decreased	Leaf
AT4G15230	ABCG30	pleiotropic drug resistance 2	Decreased	Leaf
AT4G15245	AT4G15245	hypothetical protein	Decreased	Leaf
AT4G15440	HPL1	hydroperoxide lyase 1	Decreased	Leaf
AT4G15660	AT4G15660	Thioredoxin superfamily protein	Increased	Leaf
AT4G15690	AT4G15690	Thioredoxin superfamily protein	Increased	Leaf
AT4G15765	AT4G15765	FAD/NAD(P)-binding oxidoreductase family protein	Decreased	Leaf
AT4G15910	DI21	drought-induced 21	Increased	Leaf
AT4G15990	AT4G15990	hypothetical protein	Increased	Leaf
AT4G16250	PHYD	phytochrome D	Increased	Leaf
AT4G16570	PRMT7	protein arginine methyltransferase 7	Decreased	Leaf
AT4G16590	CSLA01	cellulose synthase-like A01	Decreased	Leaf
AT4G16710	AT4G16710	glycosyltransferase family protein 28	Increased	Leaf
AT4G16740	TPS03	terpene synthase 03	Increased	Leaf
AT4G16750	AT4G16750	Integrase-type DNA-binding superfamily protein	Increased	Leaf
AT4G16860	RPP4	Disease resistance protein (TIR-NBS-LRR class) family	Increased	Leaf
AT4G16880	AT4G16880	Leucine-rich repeat (LRR) family protein	Increased	Leaf
AT4G16890	SNC1	TIR-NBS-LRR class disease resistance protein	Increased	Leaf
AT4G16900	AT4G16900	Disease resistance protein (TIR-NBS-LRR class) family	Increased	Leaf
AT4G16920	AT4G16920	Disease resistance protein (TIR-NBS-LRR class) family	Decreased	Leaf
AT4G16940	AT4G16940	Disease resistance protein (TIR-NBS-LRR class) family	Increased	Leaf
AT4G16950	RPP5	Disease resistance protein (TIR-NBS-LRR class) family	Increased	Leaf
AT4G16955	AT4G16955	hypothetical protein	Increased	Leaf
AT4G16957	AT4G16957	SUPPRESSOR OF, CONSTITUTIVE protein	Increased	Leaf
AT4G16960	AT4G16960	disease resistance protein (TIR-NBS-LRR class)	Decreased	Leaf
AT4G16983	AT4G16983	hypothetical protein	Increased	Leaf
AT4G17030	EXLB1	expansin-like B1	Decreased	Leaf
AT4G17240	AT4G17240	structural maintenance of chromosomes protein	Increased	Leaf
AT4G17470	AT4G17470	alpha/beta-Hydrolases superfamily protein	Decreased	Leaf
AT4G17483	AT4G17483	alpha/beta-Hydrolases superfamily protein	Decreased	Leaf
AT4G18205	AT4G18205	Nucleotide-sugar transporter family protein	Increased	Leaf
AT4G18250	AT4G18250	receptor Serine/Threonine kinase-like protein	Decreased	Leaf
AT4G18253	AT4G18253	receptor Serine/Threonine kinase-like protein	Decreased	Leaf
AT4G18270	TRANS11	translocase 11	Increased	Leaf
AT4G18280	AT4G18280	glycine-rich cell wall protein-like protein	Increased	Leaf
AT4G18330	AT4G18330	Translation elongation factor EF1A/initiation factor IF2gamma family protein	Decreased	Leaf
AT4G18422	AT4G18422	transmembrane protein	Increased	Leaf
AT4G18630	AT4G18630	hypothetical protein (DUF688)	Decreased	Leaf
AT4G18930	AT4G18930	RNA ligase/cyclic nucleotide phosphodiesterase family protein	Increased	Leaf
AT4G18970	AT4G18970	GDSL-like Lipase/Acylhydrolase superfamily protein	Increased	Leaf
AT4G19010	AT4G19010	AMP-dependent synthetase and ligase family protein	Increased	Leaf
AT4G19050	AT4G19050	NB-ARC domain-containing disease resistance protein	Decreased	Leaf
AT4G19090	AT4G19090	transmembrane protein, putative (DUF594)	Increased	Leaf
AT4G19380	AT4G19380	Long-chain fatty alcohol dehydrogenase family protein	Decreased	Leaf
AT4G19400	AT4G19400	Profilin family protein	Increased	Leaf
AT4G19430	AT4G19430	hypothetical protein	Decreased	Leaf
AT4G19500	AT4G19500	nucleoside-triphosphatase/transmembrane receptor/nucleotide binding/ATP binding protein	Increased	Leaf
AT4G19510	AT4G19510	Disease resistance protein (TIR-NBS-LRR class)	Increased	Leaf
AT4G19520	AT4G19520	disease resistance protein (TIR-NBS-LRR class) family	Increased	Leaf
AT4G19530	AT4G19530	disease resistance protein (TIR-NBS-LRR class) family	Increased	Leaf
AT4G20240	CYP71A27	cytochrome P450, family 71, subfamily A, polypeptide 27	Decreased	Leaf
AT4G20820	AT4G20820	FAD-binding Berberine family protein	Decreased	Leaf
AT4G21400	CRK28	cysteine-rich RLK (RECEPTOR-like protein kinase) 28	Increased	Leaf
AT4G21410	CRK29	cysteine-rich RLK (RECEPTOR-like protein kinase) 29	Increased	Leaf
AT4G21460	AT4G21460	Ribosomal protein S24/S35	Decreased	Leaf
AT4G21630	AT4G21630	Subtilase family protein	Decreased	Leaf
AT4G21640	AT4G21640	Subtilase family protein	Decreased	Leaf
AT4G21870	AT4G21870	HSP20-like chaperones superfamily protein	Decreased	Leaf
AT4G21930	AT4G21930	senescence regulator (Protein of unknown function, DUF584)	Decreased	Leaf
AT4G22120	AT4G22120	ERD (early-responsive to dehydration stress) family protein	Increased	Leaf
AT4G22280	AT4G22280	F-box/RNI-like superfamily protein	Decreased	Leaf
AT4G22285	AT4G22285	Ubiquitin C-terminal hydrolases superfamily protein	Increased	Leaf
AT4G22350	AT4G22350	Ubiquitin C-terminal hydrolases superfamily protein	Decreased	Leaf
AT4G22410	AT4G22410	U4/U6.U5 tri-snRNP-associated-like protein	Decreased	Leaf
AT4G22880	LDOX	leucoanthocyanidin dioxygenase	Decreased	Leaf
AT4G23170	EP1	receptor-like protein kinase-related family protein	Increased	Leaf
AT4G23260	CRK18	cysteine-rich RLK (RECEPTOR-like protein kinase) 18	Increased	Leaf
AT4G23290	CRK21	cysteine-rich RLK (RECEPTOR-like protein kinase) 21	Increased	Leaf
AT4G23300	CRK22	cysteine-rich RLK (RECEPTOR-like protein kinase) 22	Increased	Leaf
AT4G23450	AIRP1	RING/U-box superfamily protein	Increased	Leaf
AT4G23680	AT4G23680	Polyketide cyclase/dehydrase and lipid transport superfamily protein	Decreased	Leaf
AT4G23690	DIR6	Disease resistance-responsive (dirigent-like protein) family protein	Decreased	Leaf
AT4G23810	WRKY53	WRKY family transcription factor	Increased	Leaf
AT4G23870	AT4G23870	hypothetical protein	Increased	Leaf
AT4G23880	AT4G23880	hypothetical protein	Increased	Leaf
AT4G24050	AT4G24050	NAD(P)-binding Rossmann-fold superfamily protein	Increased	Leaf
AT4G24120	YSL1	YELLOW STRIPE like 1	Increased	Leaf
AT4G24150	GRF8	growth-regulating factor 8	Decreased	Leaf
AT4G24175	AT4G24175	kinesin-like protein	Decreased	Leaf
AT4G24610	AT4G24610	pesticidal crystal cry8Ba protein	Increased	Leaf
AT4G24890	PAP24	purple acid phosphatase 24	Decreased	Leaf
AT4G25020	AT4G25020	D111/G-patch domain-containing protein	Increased	Leaf
AT4G25110	MC2	metacaspase 2	Decreased	Leaf
AT4G25470	CBF2	C-repeat/DRE binding factor 2	Increased	Leaf
AT4G25490	CBF1	C-repeat/DRE binding factor 1	Increased	Leaf
AT4G25700	BETA-OHASE 1	beta-hydroxylase 1	Decreased	Leaf
AT4G27040	VPS22	EAP30/Vps36 family protein	Decreased	Leaf
AT4G27050	AT4G27050	F-box/RNI-like superfamily protein	Decreased	Leaf
AT4G27070	TSB2	tryptophan synthase beta-subunit 2	Decreased	Leaf
AT4G27080	PDIL5-4	PDI-like 5-4	Decreased	Leaf
AT4G27820	BGLU9	beta glucosidase 9	Decreased	Leaf
AT4G27850	AT4G27850	Glycine-rich protein family	Increased	Leaf
AT4G28350	AT4G28350	Concanavalin A-like lectin protein kinase family protein	Increased	Leaf
AT4G28790	AT4G28790	basic helix-loop-helix (bHLH) DNA-binding superfamily protein	Decreased	Leaf
AT4G29740	CKX4	cytokinin oxidase 4	Increased	Leaf
AT4G31354	AT4G31354	hypothetical protein	Increased	Leaf
AT4G31530	AT4G31530	NAD(P)-binding Rossmann-fold superfamily protein	Increased	Leaf
AT4G31650	AT4G31650	Transcriptional factor B3 family protein	Increased	Leaf
AT4G31870	GPX7	glutathione peroxidase 7	Decreased	Leaf
AT4G32200	ASY2	DNA-binding HORMA family protein	Decreased	Leaf
AT4G32208	AT4G32208	heat shock protein 70 (Hsp 70) family protein	Decreased	Leaf
AT4G32510	AT4G32510	HCO3- transporter family	Increased	Leaf
AT4G33050	EDA39	calmodulin-binding family protein	Increased	Leaf
AT4G33310	AT4G33310	hypothetical protein	Increased	Leaf
AT4G33390	AT4G33390	WEAK CHLOROPLAST MOVEMENT UNDER BLUE LIGHT-like protein (DUF827)	Decreased	Leaf
AT4G33467	AT4G33467	hypothetical protein	Increased	Leaf
AT4G33550	AT4G33550	Bifunctional inhibitor/lipid-transfer protein/seed storage 2S albumin superfamily protein	Decreased	Leaf
AT4G33930	AT4G33930	Cupredoxin superfamily protein	Increased	Leaf
AT4G33970	AT4G33970	Leucine-rich repeat (LRR) family protein	Decreased	Leaf
AT4G33980	AT4G33980	hypothetical protein	Increased	Leaf
AT4G33985	AT4G33985	membrane insertase, putative (DUF1685)	Increased	Leaf
AT4G34131	UGT73B3	UDP-glucosyl transferase 73B3	Increased	Leaf
AT4G34135	UGT73B2	UDP-glucosyltransferase 73B2	Increased	Leaf
AT4G34150	AT4G34150	Calcium-dependent lipid-binding (CaLB domain) family protein	Increased	Leaf
AT4G34881	AT4G34881	transmembrane protein	Increased	Leaf
AT4G34930	AT4G34930	PLC-like phosphodiesterases superfamily protein	Increased	Leaf
AT4G35180	LHT7	LYS/HIS transporter 7	Decreased	Leaf
AT4G36120	AT4G36120	filament-like protein (DUF869)	Decreased	Leaf
AT4G36500	AT4G36500	hypothetical protein	Increased	Leaf
AT4G36590	AT4G36590	MADS-box transcription factor family protein	Decreased	Leaf
AT4G36670	PMT6	Major facilitator superfamily protein	Increased	Leaf
AT4G36700	AT4G36700	RmlC-like cupins superfamily protein	Decreased	Leaf
AT4G36770	AT4G36770	UDP-Glycosyltransferase superfamily protein	Decreased	Leaf
AT4G37110	AT4G37110	Zinc-finger domain of monoamine-oxidase A repressor R1	Decreased	Leaf
AT4G37150	MES9	methyl esterase 9	Decreased	Leaf
AT4G37295	AT4G37295	hypothetical protein	Decreased	Leaf
AT4G37310	CYP81H1	cytochrome P450, family 81, subfamily H, polypeptide 1	Decreased	Leaf
AT4G37420	AT4G37420	glycosyltransferase family protein (DUF23)	Decreased	Leaf
AT4G37560	AT4G37560	Acetamidase/Formamidase family protein	Decreased	Leaf
AT4G37690	AT4G37690	Galactosyl transferase GMA12/MNN10 family protein	Decreased	Leaf
AT4G38320	HHP5	heptahelical protein 5	Decreased	Leaf
AT4G38780	AT4G38780	pre-mRNA-processing-splicing factor-like protein	Decreased	Leaf
AT4G38960	BBX19	B-box type zinc finger family protein	Decreased	Leaf
AT4G39180	SEC14	Sec14p-like phosphatidylinositol transfer family protein	Increased	Leaf
AT5G01040	LAC8	laccase 8	Decreased	Leaf
AT5G01100	FRB1	O-fucosyltransferase family protein	Increased	Leaf
AT5G01240	LAX1	like AUXIN RESISTANT 1	Increased	Leaf
AT5G01300	AT5G01300	PEBP (phosphatidylethanolamine-binding protein) family protein	Decreased	Leaf
AT5G01320	AT5G01320	Thiamine pyrophosphate dependent pyruvate decarboxylase family protein	Increased	Leaf
AT5G01445	AT5G01445	hypothetical protein	Decreased	Leaf
AT5G01600	FER1	ferretin 1	Increased	Leaf
AT5G02260	EXPA9	expansin A9	Decreased	Leaf
AT5G02330	AT5G02330	Cysteine/Histidine-rich C1 domain family protein	Increased	Leaf
AT5G02650	AT5G02650	hypothetical protein	Increased	Leaf
AT5G02690	AT5G02690	hypothetical protein	Increased	Leaf
AT5G02920	AT5G02920	F-box/RNI-like superfamily protein	Decreased	Leaf
AT5G03210	DIP2	E3 ubiquitin-protein ligase	Increased	Leaf
AT5G03350	AT5G03350	Legume lectin family protein	Increased	Leaf
AT5G03455	CDC25	Rhodanese/Cell cycle control phosphatase superfamily protein	Increased	Leaf
AT5G03495	AT5G03495	RNA-binding (RRM/RBD/RNP motifs) family protein	Increased	Leaf
AT5G03545	AT5G03545	expressed in response to phosphate starvation protein	Decreased	Leaf
AT5G03670	TRM28	histone-lysine N-methyltransferase SETD1B-like protein	Decreased	Leaf
AT5G03770	KDTA	KDO transferase A	Decreased	Leaf
AT5G03860	MLS	malate synthase	Decreased	Leaf
AT5G04150	BHLH101	basic helix-loop-helix (bHLH) DNA-binding superfamily protein	Decreased	Leaf
AT5G04370	NAMT1	S-adenosyl-L-methionine-dependent methyltransferases superfamily protein	Increased	Leaf
AT5G05060	AT5G05060	Cystatin/monellin superfamily protein	Increased	Leaf
AT5G05160	RUL1	Leucine-rich repeat protein kinase family protein	Decreased	Leaf
AT5G05250	AT5G05250	hypothetical protein	Decreased	Leaf
AT5G05270	CHIL	Chalcone-flavanone isomerase family protein	Decreased	Leaf
AT5G05365	AT5G05365	Heavy metal transport/detoxification superfamily protein	Decreased	Leaf
AT5G05400	AT5G05400	LRR and NB-ARC domains-containing disease resistance protein	Increased	Leaf
AT5G05410	DREB2A	DRE-binding protein 2A	Increased	Leaf
AT5G05653	AT5G05653	hypothetical protein	Decreased	Leaf
AT5G06250	DPA4	AP2/B3-like transcriptional factor family protein	Decreased	Leaf
AT5G06320	NHL3	NDR1/HIN1-like 3	Increased	Leaf
AT5G06940	AT5G06940	Leucine-rich repeat receptor-like protein kinase family protein	Increased	Leaf
AT5G08000	E13L3	glucan endo-1,3-beta-glucosidase-like protein 3	Increased	Leaf
AT5G08240	AT5G08240	transmembrane protein	Increased	Leaf
AT5G08600	AT5G08600	U3 ribonucleoprotein (Utp) family protein	Increased	Leaf
AT5G09220	AAP2	amino acid permease 2	Decreased	Leaf
AT5G09570	AT5G09570	Cox19-like CHCH family protein	Decreased	Leaf
AT5G09930	ABCF2	ABC transporter family protein	Decreased	Leaf
AT5G10340	AT5G10340	F-box family protein	Decreased	Leaf
AT5G10600	CYP81K2	cytochrome P450, family 81, subfamily K, polypeptide 2	Increased	Leaf
AT5G10605	AT5G10605	methyltransferase	Increased	Leaf
AT5G10625	AT5G10625	flowering-promoting factor-like protein	Increased	Leaf
AT5G10695	AT5G10695	methionyl-tRNA synthetase	Increased	Leaf
AT5G13210	AT5G13210	Uncharacterized conserved protein UCP015417, vWA	Increased	Leaf
AT5G13930	TT4	Chalcone and stilbene synthase family protein	Decreased	Leaf
AT5G14380	AGP6	arabinogalactan protein 6	Increased	Leaf
AT5G14820	AT5G14820	Pentatricopeptide repeat (PPR) superfamily protein	Increased	Leaf
AT5G15360	AT5G15360	transmembrane protein	Decreased	Leaf
AT5G15420	AT5G15420	hypothetical protein	Increased	Leaf
AT5G15500	AT5G15500	Ankyrin repeat family protein	Increased	Leaf
AT5G15850	COL1	CONSTANS-like 1	Decreased	Leaf
AT5G15940	AT5G15940	NAD(P)-binding Rossmann-fold superfamily protein	Decreased	Leaf
AT5G15960	KIN1	stress-responsive protein (KIN1) / stress-induced protein (KIN1)	Decreased	Leaf
AT5G15970	KIN2	stress-responsive protein (KIN2) / stress-induced protein (KIN2) / cold-responsive protein (COR6.6) / cold-regulated protein (COR6.6)	Increased	Leaf
AT5G16080	CXE17	carboxyesterase 17	Increased	Leaf
AT5G16350	AT5G16350	O-acyltransferase (WSD1-like) family protein	Decreased	Leaf
AT5G17090	AT5G17090	Cystatin/monellin superfamily protein	Decreased	Leaf
AT5G17100	AT5G17100	Cystatin/monellin superfamily protein	Decreased	Leaf
AT5G17320	HDG9	homeodomain GLABROUS 9	Decreased	Leaf
AT5G17600	AT5G17600	RING/U-box superfamily protein	Decreased	Leaf
AT5G17880	CSA1	disease resistance protein (TIR-NBS-LRR class)	Increased	Leaf
AT5G17890	DAR4	DA1-related protein 4	Increased	Leaf
AT5G17900	AT5G17900	microfibrillar-associated protein-like protein	Increased	Leaf
AT5G18040	AT5G18040	target of trans acting-siR480/255 protein	Increased	Leaf
AT5G18050	SAUR22	SAUR-like auxin-responsive protein family	Increased	Leaf
AT5G18065	AT5G18065	target of trans acting-siR480/255 protein	Decreased	Leaf
AT5G18290	SIP1;2	Aquaporin-like superfamily protein	Decreased	Leaf
AT5G18404	AT5G18404	hypothetical protein	Decreased	Leaf
AT5G18636	AT5G18636	Ta11-like non-LTR retrotransposon	Increased	Leaf
AT5G18850	AT5G18850	Low-density receptor-like protein	Increased	Leaf
AT5G18937	AT5G18937	transmembrane protein	Decreased	Leaf
AT5G19470	NUDT24	nudix hydrolase homolog 24	Decreased	Leaf
AT5G19700	AT5G19700	MATE efflux family protein	Decreased	Leaf
AT5G20230	BCB	blue-copper-binding protein	Increased	Leaf
AT5G20420	CHR42	chromatin remodeling 42	Increased	Leaf
AT5G20450	AT5G20450	myosin	Increased	Leaf
AT5G20630	GER3	germin 3	Increased	Leaf
AT5G20740	AT5G20740	Plant invertase/pectin methylesterase inhibitor superfamily protein	Increased	Leaf
AT5G21020	AT5G21020	transmembrane protein	Increased	Leaf
AT5G21950	AT5G21950	alpha/beta-Hydrolases superfamily protein	Decreased	Leaf
AT5G22300	NIT4	nitrilase 4	Increased	Leaf
AT5G22500	FAR1	fatty acid reductase 1	Increased	Leaf
AT5G22608	AT5G22608	hypothetical protein	Increased	Leaf
AT5G23020	IMS2	2-isopropylmalate synthase 2	Decreased	Leaf
AT5G23570	SGS3	XS domain-containing protein / XS zinc finger domain-containing protein-like protein	Decreased	Leaf
AT5G23950	AT5G23950	Calcium-dependent lipid-binding (CaLB domain) family protein	Increased	Leaf
AT5G24210	AT5G24210	alpha/beta-Hydrolases superfamily protein	Increased	Leaf
AT5G24240	AT5G24240	phosphatidylinositol 4-kinase gamma-like protein	Decreased	Leaf
AT5G24275	AT5G24275	En/Spm-like transposon	Decreased	Leaf
AT5G24460	AT5G24460	RING-H2 zinc finger protein	Increased	Leaf
AT5G24470	PRR5	two-component response regulator-like protein	Increased	Leaf
AT5G24570	AT5G24570	hypothetical protein	Increased	Leaf
AT5G24655	LSU4	response to low sulfur 4	Increased	Leaf
AT5G24780	VSP1	vegetative storage protein 1	Decreased	Leaf
AT5G25040	AT5G25040	Major facilitator superfamily protein	Increased	Leaf
AT5G25130	CYP71B12	cytochrome P450, family 71, subfamily B, polypeptide 12	Decreased	Leaf
AT5G25140	CYP71B13	cytochrome P450, family 71, subfamily B, polypeptide 13	Decreased	Leaf
AT5G25440	AT5G25440	Protein kinase superfamily protein	Increased	Leaf
AT5G25470	AT5G25470	AP2/B3-like transcriptional factor family protein	Increased	Leaf
AT5G25490	AT5G25490	Ran BP2/NZF zinc finger-like superfamily protein	Increased	Leaf
AT5G25830	GATA12	GATA transcription factor 12	Decreased	Leaf
AT5G26230	MAKR1	membrane-associated kinase regulator	Increased	Leaf
AT5G26670	AT5G26670	Pectinacetylesterase family protein	Decreased	Leaf
AT5G26920	CBP60G	Cam-binding protein 60-like G	Increased	Leaf
AT5G26970	AT5G26970	hypothetical protein	Decreased	Leaf
AT5G26980	SYP41	syntaxin of plants 41	Increased	Leaf
AT5G27010	AT5G27010	ARM repeat superfamily protein	Decreased	Leaf
AT5G27100	GLR2.1	glutamate receptor 2.1	Increased	Leaf
AT5G27220	AT5G27220	Frigida-like protein	Decreased	Leaf
AT5G27420	CNI1	carbon/nitrogen insensitive 1	Increased	Leaf
AT5G27890	AT5G27890	hypothetical protein	Decreased	Leaf
AT5G27940	WPP3	WPP domain protein 3	Decreased	Leaf
AT5G28030	DES1	L-cysteine desulfhydrase 1	Decreased	Leaf
AT5G28080	WNK9	Protein kinase superfamily protein	Decreased	Leaf
AT5G28350	AT5G28350	Quinoprotein amine dehydrogenase, beta chain-like; RIC1-like guanyl-nucleotide exchange factor	Increased	Leaf
AT5G28442	AT5G28442	quinoprotein amine dehydrogenase, beta chain-like; RIC1-like guanyl-nucleotide exchange factor	Increased	Leaf
AT5G28630	AT5G28630	glycine-rich protein	Increased	Leaf
AT5G28919	AT5G28919	hypothetical protein	Increased	Leaf
AT5G34780	AT5G34780	Thiamin diphosphate-binding fold (THDP-binding) superfamily protein	Decreased	Leaf
AT5G35120	AT5G35120	MADS-box family protein	Decreased	Leaf
AT5G35510	AT5G35510	TIR-NBS-LRR class disease resistance protein	Decreased	Leaf
AT5G36910	THI2.2	thionin 2.2	Increased	Leaf
AT5G36930	AT5G36930	Disease resistance protein (TIR-NBS-LRR class) family	Increased	Leaf
AT5G37000	AT5G37000	glycosyltransferase family exostosin protein	Decreased	Leaf
AT5G37340	AT5G37340	ZPR1 zinc-finger domain protein	Decreased	Leaf
AT5G37440	AT5G37440	Chaperone DnaJ-domain superfamily protein	Increased	Leaf
AT5G37630	EMB2656	ARM repeat superfamily protein	Increased	Leaf
AT5G37980	AT5G37980	Zinc-binding dehydrogenase family protein	Decreased	Leaf
AT5G38000	AT5G38000	Zinc-binding dehydrogenase family protein	Decreased	Leaf
AT5G38120	4CL8	AMP-dependent synthetase and ligase family protein	Decreased	Leaf
AT5G38130	AT5G38130	HXXXD-type acyl-transferase family protein	Decreased	Leaf
AT5G38140	NF-YC12	nuclear factor Y, subunit C12	Decreased	Leaf
AT5G38190	AT5G38190	myosin heavy chain-like protein	Decreased	Leaf
AT5G38250	AT5G38250	Protein kinase family protein	Decreased	Leaf
AT5G38260	AT5G38260	Protein kinase superfamily protein	Decreased	Leaf
AT5G38280	PR5K	PR5-like receptor kinase	Decreased	Leaf
AT5G38310	AT5G38310	hypothetical protein	Decreased	Leaf
AT5G38710	AT5G38710	Methylenetetrahydrofolate reductase family protein	Increased	Leaf
AT5G38865	AT5G38865	hypothetical protein	Increased	Leaf
AT5G39020	AT5G39020	Malectin/receptor-like protein kinase family protein	Increased	Leaf
AT5G39160	AT5G39160	RmlC-like cupins superfamily protein	Increased	Leaf
AT5G39190	GER2	germin-like protein 2	Increased	Leaf
AT5G39240	AT5G39240	transcription factor UPBEAT-like protein	Increased	Leaf
AT5G39640	AT5G39640	Putative endonuclease or glycosyl hydrolase	Decreased	Leaf
AT5G39770	AT5G39770	Restriction endonuclease, type II-like superfamily protein	Decreased	Leaf
AT5G40050	AT5G40050	F-box/FBD-like domains containing protein	Decreased	Leaf
AT5G40090	AT5G40090	Disease resistance protein (TIR-NBS class)	Decreased	Leaf
AT5G40100	AT5G40100	Disease resistance protein (TIR-NBS-LRR class) family	Decreased	Leaf
AT5G40230	UMAMIT37	nodulin MtN21 /EamA-like transporter family protein	Decreased	Leaf
AT5G40400	AT5G40400	Pentatricopeptide repeat (PPR) superfamily protein	Increased	Leaf
AT5G40405	AT5G40405	Tetratricopeptide repeat (TPR)-like superfamily protein	Decreased	Leaf
AT5G40570	AT5G40570	Surfeit locus protein 2 (SURF2)	Decreased	Leaf
AT5G40910	AT5G40910	Disease resistance protein (TIR-NBS-LRR class) family	Increased	Leaf
AT5G41550	AT5G41550	Disease resistance protein (TIR-NBS-LRR class) family	Decreased	Leaf
AT5G41650	AT5G41650	Lactoylglutathione lyase / glyoxalase I family protein	Increased	Leaf
AT5G41850	AT5G41850	alpha/beta-Hydrolases superfamily protein	Increased	Leaf
AT5G42380	CML37	calmodulin like 37	Increased	Leaf
AT5G42800	DFR	dihydroflavonol 4-reductase	Decreased	Leaf
AT5G42900	COR27	cold regulated protein 27	Increased	Leaf
AT5G43730	AT5G43730	Disease resistance protein (CC-NBS-LRR class) family	Decreased	Leaf
AT5G43740	AT5G43740	Disease resistance protein (CC-NBS-LRR class) family	Increased	Leaf
AT5G43780	APS4	Pseudouridine synthase/archaeosine transglycosylase-like family protein	Increased	Leaf
AT5G44010	AT5G44010	fanconi anemia group F protein (FANCF)	Increased	Leaf
AT5G44020	AT5G44020	HAD superfamily, subfamily IIIB acid phosphatase	Increased	Leaf
AT5G44220	AT5G44220	F-box family protein	Decreased	Leaf
AT5G44530	AT5G44530	Subtilase family protein	Decreased	Leaf
AT5G44563	AT5G44563	transmembrane protein	Decreased	Leaf
AT5G44570	AT5G44570	transmembrane protein	Increased	Leaf
AT5G44572	AT5G44572	transmembrane protein	Increased	Leaf
AT5G45040	CYTC6A	Cytochrome c	Decreased	Leaf
AT5G45080	PP2-A6	phloem protein 2-A6	Increased	Leaf
AT5G45113	AT5G45113	mitochondrial transcription termination factor-related / mTERF-like protein	Decreased	Leaf
AT5G45115	AT5G45115	transcription termination factor family protein	Increased	Leaf
AT5G45220	AT5G45220	Disease resistance protein (TIR-NBS-LRR class) family	Decreased	Leaf
AT5G45250	RPS4	Disease resistance protein (TIR-NBS-LRR class) family	Increased	Leaf
AT5G45630	AT5G45630	senescence regulator (Protein of unknown function, DUF584)	Increased	Leaf
AT5G45670	AT5G45670	GDSL-like Lipase/Acylhydrolase superfamily protein	Increased	Leaf
AT5G45830	DOG1	delay of germination 1	Increased	Leaf
AT5G45990	AT5G45990	crooked neck protein, putative / cell cycle protein	Increased	Leaf
AT5G46080	AT5G46080	Protein kinase superfamily protein	Increased	Leaf
AT5G46140	AT5G46140	hypothetical protein (DUF295)	Decreased	Leaf
AT5G46220	AT5G46220	transmembrane protein (DUF616)	Increased	Leaf
AT5G46240	KAT1	1	Increased	Leaf
AT5G46490	AT5G46490	Disease resistance protein (TIR-NBS-LRR class) family	Increased	Leaf
AT5G46510	AT5G46510	Disease resistance protein (TIR-NBS-LRR class) family	Increased	Leaf
AT5G46871	AT5G46871	Putative membrane lipoprotein	Increased	Leaf
AT5G47260	AT5G47260	putative disease resistance protein	Decreased	Leaf
AT5G47280	ADR1-L3	ADR1-like 3	Decreased	Leaf
AT5G48250	BBX8	B-box type zinc finger protein with CCT domain-containing protein	Increased	Leaf
AT5G48570	AT5G48570	FKBP-type peptidyl-prolyl cis-trans isomerase family protein	Increased	Leaf
AT5G48620	AT5G48620	Disease resistance protein (CC-NBS-LRR class) family	Increased	Leaf
AT5G48770	AT5G48770	Disease resistance protein (TIR-NBS-LRR class) family	Increased	Leaf
AT5G48780	AT5G48780	disease resistance protein (TIR-NBS class)	Increased	Leaf
AT5G48850	ATSDI1	Tetratricopeptide repeat (TPR)-like superfamily protein	Decreased	Leaf
AT5G49150	GEX2	gamete expressed 2	Increased	Leaf
AT5G49305	AT5G49305	importin subunit alpha	Decreased	Leaf
AT5G49440	AT5G49440	hypothetical protein	Increased	Leaf
AT5G49525	AT5G49525	transmembrane protein	Increased	Leaf
AT5G49645	AT5G49645	hypothetical protein	Increased	Leaf
AT5G50200	WR3	nitrate transmembrane transporter	Increased	Leaf
AT5G50350	AT5G50350	hypothetical protein	Increased	Leaf
AT5G50400	PAP27	purple acid phosphatase 27	Increased	Leaf
AT5G50520	AT5G50520	Major facilitator superfamily protein	Increased	Leaf
AT5G50530	AT5G50530	CBS / octicosapeptide/Phox/Bemp1 (PB1) domains-containing protein	Increased	Leaf
AT5G50630	AT5G50630	Major facilitator superfamily protein	Increased	Leaf
AT5G50640	AT5G50640	CBS/octicosapeptide/phox/Bemp1 domain protein	Increased	Leaf
AT5G51310	AT5G51310	2-oxoglutarate (2OG) and Fe(II)-dependent oxygenase superfamily protein	Increased	Leaf
AT5G51330	SWI1	SWITCH1	Increased	Leaf
AT5G51480	SKS2	SKU5 similar 2	Decreased	Leaf
AT5G51530	AT5G51530	Ubiquitin carboxyl-terminal hydrolase-related protein	Decreased	Leaf
AT5G51620	AT5G51620	Uncharacterized protein family (UPF0172)	Increased	Leaf
AT5G51850	TRM24	hypothetical protein	Decreased	Leaf
AT5G52050	AT5G52050	MATE efflux family protein	Increased	Leaf
AT5G52390	AT5G52390	PAR1 protein	Decreased	Leaf
AT5G52570	BETA-OHASE 2	beta-carotene hydroxylase 2	Decreased	Leaf
AT5G52750	AT5G52750	Heavy metal transport/detoxification superfamily protein	Increased	Leaf
AT5G52900	MAKR6	membrane-associated kinase regulator	Decreased	Leaf
AT5G54060	UF3GT	UDP-glucose:flavonoid 3-o-glucosyltransferase	Decreased	Leaf
AT5G54070	HSFA9	heat shock transcription factor A9	Increased	Leaf
AT5G54095	AT5G54095	proteoglycan-like protein	Decreased	Leaf
AT5G54160	OMT1	O-methyltransferase 1	Increased	Leaf
AT5G54490	PBP1	pinoid-binding protein 1	Increased	Leaf
AT5G55893	AT5G55893	hypothetical protein	Decreased	Leaf
AT5G57110	ACA8	autoinhibited Ca2 -ATPase, isoform 8	Increased	Leaf
AT5G57220	CYP81F2	cytochrome P450, family 81, subfamily F, polypeptide 2	Increased	Leaf
AT5G57567	AT5G57567	GCK domain protein	Decreased	Leaf
AT5G57630	CIPK21	CBL-interacting protein kinase 21	Increased	Leaf
AT5G57810	TET15	tetraspanin15	Increased	Leaf
AT5G57880	MPS1	multipolar spindle 1	Increased	Leaf
AT5G58120	AT5G58120	Disease resistance protein (TIR-NBS-LRR class) family	Decreased	Leaf
AT5G58575	AT5G58575	SAGA-associated factor-like protein	Decreased	Leaf
AT5G58690	PLC5	phosphatidylinositol-speciwc phospholipase C5	Decreased	Leaf
AT5G59220	HAI1	PP2C protein (Clade A protein phosphatases type 2C)	Increased	Leaf
AT5G59570	BOA	Homeodomain-like superfamily protein	Increased	Leaf
AT5G59660	AT5G59660	Leucine-rich repeat protein kinase family protein	Decreased	Leaf
AT5G59680	AT5G59680	Leucine-rich repeat protein kinase family protein	Decreased	Leaf
AT5G59820	RHL41	C2H2-type zinc finger family protein	Increased	Leaf
AT5G60250	AT5G60250	zinc finger (C3HC4-type RING finger) family protein	Increased	Leaf
AT5G60730	AT5G60730	Anion-transporting ATPase	Decreased	Leaf
AT5G60760	AT5G60760	P-loop containing nucleoside triphosphate hydrolases superfamily protein	Increased	Leaf
AT5G60950	COBL5	COBRA-like protein 5 precursor	Decreased	Leaf
AT5G61070	HDA18	histone deacetylase of the RPD3/HDA1 superfamily 18	Increased	Leaf
AT5G61380	TOC1	CCT motif -containing response regulator protein	Increased	Leaf
AT5G61550	AT5G61550	U-box domain-containing protein kinase family protein	Decreased	Leaf
AT5G62730	AT5G62730	Major facilitator superfamily protein	Decreased	Leaf
AT5G62960	AT5G62960	UDP-N-acetylglucosamine-N-acetylmuramyl-pyrophosphoryl-undecaprenol N-acetylglucosamine protein	Decreased	Leaf
AT5G63020	AT5G63020	Disease resistance protein (CC-NBS-LRR class) family	Increased	Leaf
AT5G63580	FLS2	flavonol synthase 2	Increased	Leaf
AT5G64060	NAC103	NAC domain containing protein 103	Decreased	Leaf
AT5G64240	MC3	metacaspase 3	Increased	Leaf
AT5G64260	EXL2	EXORDIUM like 2	Increased	Leaf
AT5G64510	TIN1	tunicamycin induced protein	Decreased	Leaf
AT5G64640	AT5G64640	Plant invertase/pectin methylesterase inhibitor superfamily	Decreased	Leaf
AT5G64870	AT5G64870	SPFH/Band 7/PHB domain-containing membrane-associated protein family	Increased	Leaf
AT5G65300	AT5G65300	hypothetical protein	Increased	Leaf
AT5G66052	AT5G66052	transmembrane protein	Increased	Leaf
AT5G66110	HIPP27	Heavy metal transport/detoxification superfamily protein	Increased	Leaf
AT5G66210	CPK28	calcium-dependent protein kinase 28	Increased	Leaf
AT5G66310	AT5G66310	ATP binding microtubule motor family protein	Increased	Leaf
AT5G66380	FOLT1	folate transporter 1	Decreased	Leaf
AT5G66840	AT5G66840	SAP domain-containing protein	Decreased	Leaf
AT5G66960	AT5G66960	Prolyl oligopeptidase family protein	Decreased	Leaf
AT5G67370	CGLD27	DUF1230 family protein (DUF1230)	Decreased	Leaf
ATCG00360	YCF3	photosystem I assembly protein	Decreased	Leaf
ATCG00380	RPS4	chloroplast ribosomal protein S4	Decreased	Leaf
ATMG00180	CCB452	cytochrome C biogenesis 452	Increased	Leaf
ATMG00410	ATP6-1	ATPase subunit 6-1	Increased	Leaf
ATMG00480	ORFB	Plant mitochondrial ATPase, F0 complex, subunit 8 protein	Increased	Leaf
ATMG00520	MATR	Intron maturase, type II family protein	Increased	Leaf
ATMG00580	NAD4	NADH dehydrogenase subunit 4	Increased	Leaf
ATMG00590	ORF313	Cytochrome b/b6 protein	Increased	Leaf
ATMG01090	ORF262	ATP synthase 9 mitochondrial	Increased	Leaf
3XHA		HA tag	Increased	Leaf
3xHA-VvCeb		VvCEB	Increased	Leaf

## Sheet: Root
Table S4. List of differentially expressed genes in roots.
Gene ID	Gene Symbol	Description	Consensus messenger RNA relative abundance	Tissue
AT1G01640	AT1G01640	BTB/POZ domain-containing protein	Increased	Root
AT1G01680	PUB54	plant U-box 54	Increased	Root
AT1G01880	AT1G01880	5'-3' exonuclease family protein	Increased	Root
AT1G02030	AT1G02030	C2H2-like zinc finger protein	Increased	Root
AT1G02050	LAP6	Chalcone and stilbene synthase family protein	Increased	Root
AT1G02205	CER1	Fatty acid hydroxylase superfamily	Decreased	Root
AT1G02300	AT1G02300	Cysteine proteinases superfamily protein	Decreased	Root
AT1G02340	HFR1	basic helix-loop-helix (bHLH) DNA-binding superfamily protein	Increased	Root
AT1G02940	GSTF5	glutathione S-transferase (class phi) 5	Increased	Root
AT1G03200	AT1G03200	hypothetical protein	Increased	Root
AT1G03240	AT1G03240	hypothetical protein	Increased	Root
AT1G03850	GRXS13	Glutaredoxin family protein	Increased	Root
AT1G05340	AT1G05340	cysteine-rich TM module stress tolerance protein	Increased	Root
AT1G05420	OFP12	ovate family protein 12	Decreased	Root
AT1G05550	AT1G05550	hypothetical protein (DUF295)	Decreased	Root
AT1G05575	AT1G05575	transmembrane protein	Increased	Root
AT1G05700	AT1G05700	Leucine-rich repeat transmembrane protein kinase protein	Increased	Root
AT1G06160	ORA59	octadecanoid-responsive AP2/ERF 59	Increased	Root
AT1G06640	AT1G06640	2-oxoglutarate (2OG) and Fe(II)-dependent oxygenase superfamily protein	Increased	Root
AT1G07180	NDA1	alternative NAD(P)H dehydrogenase 1	Decreased	Root
AT1G07550	AT1G07550	Leucine-rich repeat protein kinase family protein	Increased	Root
AT1G07660	AT1G07660	Histone superfamily protein	Decreased	Root
AT1G07790	HTB1	Histone superfamily protein	Decreased	Root
AT1G07795	AT1G07795	forkhead box protein G1	Decreased	Root
AT1G08090	NRT2:1	nitrate transporter 2:1	Decreased	Root
AT1G08630	THA1	threonine aldolase 1	Decreased	Root
AT1G09310	AT1G09310	plant/protein (Protein of unknown function, DUF538)	Decreased	Root
AT1G09420	G6PD4	glucose-6-phosphate dehydrogenase 4	Decreased	Root
AT1G09890	AT1G09890	Rhamnogalacturonate lyase family protein	Decreased	Root
AT1G09910	AT1G09910	Rhamnogalacturonate lyase family protein	Increased	Root
AT1G09995	AT1G09995	DNA repair DEAD helicase RAD3/XP-D subfamily protein	Increased	Root
AT1G10000	AT1G10000	Ribonuclease H-like superfamily protein	Increased	Root
AT1G10110	AT1G10110	F-box family protein	Decreased	Root
AT1G10140	AT1G10140	Uncharacterized conserved protein UCP031279	Increased	Root
AT1G10340	AT1G10340	Ankyrin repeat family protein	Increased	Root
AT1G10370	ERD9	Glutathione S-transferase family protein	Decreased	Root
AT1G10875	AT1G10875	core-2/I-branching beta-1,6-N-acetylglucosaminyltransferase family protein	Decreased	Root
AT1G11180	SCAMP2	Secretory carrier membrane protein (SCAMP) family protein	Increased	Root
AT1G11530	CXXS1	C-terminal cysteine residue is changed to a serine 1	Increased	Root
AT1G11610	CYP71A18	cytochrome P450, family 71, subfamily A, polypeptide 18	Increased	Root
AT1G11920	AT1G11920	Pectin lyase-like superfamily protein	Increased	Root
AT1G12010	AT1G12010	2-oxoglutarate (2OG) and Fe(II)-dependent oxygenase superfamily protein	Increased	Root
AT1G12340	AT1G12340	Cornichon family protein	Decreased	Root
AT1G12390	AT1G12390	Cornichon family protein	Increased	Root
AT1G12600	AT1G12600	UDP-N-acetylglucosamine (UAA) transporter family	Decreased	Root
AT1G12620	AT1G12620	Pentatricopeptide repeat (PPR) superfamily protein	Increased	Root
AT1G12845	AT1G12845	transmembrane protein	Decreased	Root
AT1G12880	NUDT12	nudix hydrolase homolog 12	Increased	Root
AT1G13130	AT1G13130	Cellulase (glycosyl hydrolase family 5) protein	Increased	Root
AT1G13260	RAV1	related to ABI3/VP1 1	Increased	Root
AT1G13310	AT1G13310	Endosomal targeting BRO1-like domain-containing protein	Increased	Root
AT1G13470	AT1G13470	hypothetical protein (DUF1262)	Decreased	Root
AT1G13480	AT1G13480	hypothetical protein (DUF1262)	Increased	Root
AT1G13540	AT1G13540	hypothetical protein (DUF1262)	Increased	Root
AT1G13650	AT1G13650	hypothetical protein	Decreased	Root
AT1G13825	AT1G13825	hypothetical protein	Decreased	Root
AT1G14185	AT1G14185	Glucose-methanol-choline (GMC) oxidoreductase family protein	Increased	Root
AT1G14540	PER4	Peroxidase superfamily protein	Increased	Root
AT1G14550	AT1G14550	Peroxidase superfamily protein	Increased	Root
AT1G15040	GAT1_2.1	Class I glutamine amidotransferase-like superfamily protein	Increased	Root
AT1G15125	AT1G15125	S-adenosyl-L-methionine-dependent methyltransferases superfamily protein	Increased	Root
AT1G15625	AT1G15625	E3 ubiquitin-protein ligase	Decreased	Root
AT1G15630	AT1G15630	transmembrane protein	Decreased	Root
AT1G15772	AT1G15772	mediator of RNA polymerase II transcription subunit	Increased	Root
AT1G15790	AT1G15790	mediator of RNA polymerase II transcription subunit 15a-like protein	Increased	Root
AT1G15870	AT1G15870	Mitochondrial glycoprotein family protein	Decreased	Root
AT1G15885	AT1G15885	hypothetical protein	Increased	Root
AT1G15890	AT1G15890	Disease resistance protein (CC-NBS-LRR class) family	Increased	Root
AT1G16260	AT1G16260	Wall-associated kinase family protein	Increased	Root
AT1G16370	2016-10-06	organic cation/carnitine transporter 6	Increased	Root
AT1G16390	2016-10-03	organic cation/carnitine transporter 3	Increased	Root
AT1G16820	AT1G16820	vacuolar ATP synthase catalytic subunit-related / V-ATPase-related / vacuolar proton pump-like protein	Increased	Root
AT1G17170	GSTU24	glutathione S-transferase TAU 24	Decreased	Root
AT1G17240	RLP2	receptor like protein 2	Increased	Root
AT1G17710	PEPC1	Pyridoxal phosphate phosphatase-related protein	Decreased	Root
AT1G18020	AT1G18020	FMN-linked oxidoreductases superfamily protein	Increased	Root
AT1G18193	AT1G18193	hypothetical protein	Increased	Root
AT1G18710	MYB47	myb domain protein 47	Decreased	Root
AT1G19020	AT1G19020	CDP-diacylglycerol-glycerol-3-phosphate 3-phosphatidyltransferase	Increased	Root
AT1G19250	FMO1	flavin-dependent monooxygenase 1	Increased	Root
AT1G19960	AT1G19960	transcription factor	Increased	Root
AT1G20490	AT1G20490	AMP-dependent synthetase and ligase family protein	Decreased	Root
AT1G20500	AT1G20500	AMP-dependent synthetase and ligase family protein	Decreased	Root
AT1G20590	AT1G20590	cyclin	Decreased	Root
AT1G20630	CAT1	catalase 1	Increased	Root
AT1G20690	AT1G20690	SWI-SNF-related chromatin binding protein	Increased	Root
AT1G20860	PHT1;8	phosphate transporter 1;8	Decreased	Root
AT1G21100	IGMT1	O-methyltransferase family protein	Decreased	Root
AT1G21120	IGMT2	O-methyltransferase family protein	Decreased	Root
AT1G21130	IGMT4	O-methyltransferase family protein	Increased	Root
AT1G21140	AT1G21140	Vacuolar iron transporter (VIT) family protein	Increased	Root
AT1G21250	WAK1	cell wall-associated kinase	Increased	Root
AT1G21520	AT1G21520	hypothetical protein	Increased	Root
AT1G22110	AT1G22110	structural constituent of ribosome	Increased	Root
AT1G22150	SULTR1;3	sulfate transporter 1;3	Decreased	Root
AT1G22360	UGT85A2	UDP-glucosyl transferase 85A2	Increased	Root
AT1G22380	UGT85A3	UDP-glucosyl transferase 85A3	Decreased	Root
AT1G22980	AT1G22980	Grap2/cyclin-D-interacting protein	Decreased	Root
AT1G23090	AST91	sulfate transporter 91	Decreased	Root
AT1G23160	AT1G23160	Auxin-responsive GH3 family protein	Decreased	Root
AT1G23730	BCA3	beta carbonic anhydrase 3	Increased	Root
AT1G23935	AT1G23935	apoptosis inhibitory protein	Decreased	Root
AT1G23960	AT1G23960	hypothetical protein (DUF626)	Increased	Root
AT1G23970	AT1G23970	hypothetical protein (DUF626)	Increased	Root
AT1G24240	AT1G24240	Ribosomal protein L19 family protein	Increased	Root
AT1G24405	AT1G24405	hypothetical protein	Increased	Root
AT1G24470	KCR2	beta-ketoacyl reductase 2	Decreased	Root
AT1G24480	AT1G24480	S-adenosyl-L-methionine-dependent methyltransferases superfamily protein	Increased	Root
AT1G24793	LpxC1	UDP-3-O-acyl N-acetylglycosamine deacetylase family protein	Increased	Root
AT1G24800	AT1G24800	F-box family protein	Increased	Root
AT1G24880	LpxC2	UDP-3-O-acyl N-acetylglycosamine deacetylase family protein	Increased	Root
AT1G24881	AT1G24881	F-box family protein	Increased	Root
AT1G24996	AT1G24996	hypothetical protein	Increased	Root
AT1G25055	AT1G25055	F-box family protein	Increased	Root
AT1G25141	AT1G25141	F-box associated ubiquitination effector family protein	Increased	Root
AT1G25145	LpxC4	UDP-3-O-acyl N-acetylglycosamine deacetylase family protein	Increased	Root
AT1G25150	AT1G25150	F-box family protein	Increased	Root
AT1G25211	AT1G25211	F-box family protein	Increased	Root
AT1G25230	AT1G25230	Calcineurin-like metallo-phosphoesterase superfamily protein	Increased	Root
AT1G26380	AT1G26380	FAD-binding Berberine family protein	Increased	Root
AT1G26390	AT1G26390	FAD-binding Berberine family protein	Increased	Root
AT1G26410	AT1G26410	FAD-binding Berberine family protein	Increased	Root
AT1G26530	AT1G26530	PIN domain-like family protein	Decreased	Root
AT1G26720	AT1G26720	transmembrane protein	Increased	Root
AT1G27180	AT1G27180	disease resistance protein (TIR-NBS-LRR class)	Increased	Root
AT1G27540	AT1G27540	F-box protein (DUF295)	Increased	Root
AT1G27580	AT1G27580	F-box protein (DUF295)	Decreased	Root
AT1G27940	ABCB13	P-glycoprotein 13	Decreased	Root
AT1G27950	LTPG1	glycosylphosphatidylinositol-anchored lipid protein transfer 1	Decreased	Root
AT1G28560	SRD2	snRNA activating complex family protein	Decreased	Root
AT1G28670	ARAB-1	GDSL-like Lipase/Acylhydrolase superfamily protein	Increased	Root
AT1G29100	AT1G29100	Heavy metal transport/detoxification superfamily protein	Increased	Root
AT1G29180	AT1G29180	Cysteine/Histidine-rich C1 domain family protein	Increased	Root
AT1G29270	AT1G29270	transcription factor bHLH35-like protein	Increased	Root
AT1G29410	PAI3	phosphoribosylanthranilate isomerase 3	Increased	Root
AT1G29560	AT1G29560	Zinc finger C-x8-C-x5-C-x3-H type family protein	Decreased	Root
AT1G29590	eIF4E3	translation initiation factor	Increased	Root
AT1G29600	AT1G29600	Zinc finger C-x8-C-x5-C-x3-H type family protein	Increased	Root
AT1G30160	AT1G30160	hypothetical protein (DUF295)	Increased	Root
AT1G30370	DLAH	alpha/beta-Hydrolases superfamily protein	Increased	Root
AT1G30720	AT1G30720	FAD-binding Berberine family protein	Increased	Root
AT1G30730	AT1G30730	FAD-binding Berberine family protein	Increased	Root
AT1G30740	AT1G30740	FAD-binding Berberine family protein	Decreased	Root
AT1G30757	AT1G30757	transmembrane protein	Increased	Root
AT1G30820	AT1G30820	CTP synthase family protein	Increased	Root
AT1G30990	AT1G30990	Polyketide cyclase/dehydrase and lipid transport superfamily protein	Decreased	Root
AT1G31550	AT1G31550	GDSL-like Lipase/Acylhydrolase superfamily protein	Increased	Root
AT1G31600	TRM9	RNA-binding (RRM/RBD/RNP motifs) family protein	Increased	Root
AT1G31710	AT1G31710	Copper amine oxidase family protein	Increased	Root
AT1G31772	AT1G31772	Defensin-like (DEFL) family protein	Increased	Root
AT1G31820	PUT1	Amino acid permease family protein	Increased	Root
AT1G31950	AT1G31950	Terpenoid cyclases/Protein prenyltransferases superfamily protein	Decreased	Root
AT1G31990	AT1G31990	transmembrane protein	Increased	Root
AT1G32010	AT1G32010	myosin heavy chain-like protein	Decreased	Root
AT1G32310	SAMBA	valine-tRNA ligase	Increased	Root
AT1G32350	AOX1D	alternative oxidase 1D	Increased	Root
AT1G32510	NAC011	NAC domain containing protein 11	Increased	Root
AT1G32850	UBP11	ubiquitin-specific protease 11	Decreased	Root
AT1G32960	SBT3.3	Subtilase family protein	Increased	Root
AT1G33100	AT1G33100	MATE efflux family protein	Increased	Root
AT1G33540	scpl18	serine carboxypeptidase-like 18	Decreased	Root
AT1G33612	AT1G33612	Leucine-rich repeat (LRR) family protein	Decreased	Root
AT1G33670	AT1G33670	Leucine-rich repeat (LRR) family protein	Decreased	Root
AT1G33790	AT1G33790	jacalin lectin family protein	Increased	Root
AT1G34040	AT1G34040	Pyridoxal phosphate (PLP)-dependent transferases superfamily protein	Increased	Root
AT1G34050	AT1G34050	Ankyrin repeat family protein	Increased	Root
AT1G34060	AT1G34060	Pyridoxal phosphate (PLP)-dependent transferases superfamily protein	Increased	Root
AT1G34095	AT1G34095	hypothetical protein	Increased	Root
AT1G34460	CYCB1;5	CYCLIN B1;5	Decreased	Root
AT1G34510	AT1G34510	Peroxidase superfamily protein	Increased	Root
AT1G34520	AT1G34520	MBOAT (membrane bound O-acyl transferase) family protein	Increased	Root
AT1G35560	AT1G35560	TCP family transcription factor	Increased	Root
AT1G35710	AT1G35710	kinase family with leucine-rich repeat domain-containing protein	Increased	Root
AT1G36622	AT1G36622	transmembrane protein	Increased	Root
AT1G37150	HCS2	holocarboxylase synthetase 2	Increased	Root
AT1G40129	AT1G40129	hypothetical protein	Decreased	Root
AT1G42560	MLO9	Seven transmembrane MLO family protein	Decreased	Root
AT1G43040	AT1G43040	SAUR-like auxin-responsive protein family	Decreased	Root
AT1G43140	AT1G43140	Cullin family protein	Increased	Root
AT1G43605	AT1G43605	hypothetical protein	Decreased	Root
AT1G44050	AT1G44050	Cysteine/Histidine-rich C1 domain family protein	Increased	Root
AT1G44130	AT1G44130	Eukaryotic aspartyl protease family protein	Increased	Root
AT1G44318	hemb2	Aldolase superfamily protein	Decreased	Root
AT1G44414	AT1G44414	zinc-ribbon domain protein	Decreased	Root
AT1G44740	AT1G44740	hypothetical protein	Increased	Root
AT1G45015	AT1G45015	MD-2-related lipid recognition domain-containing protein	Increased	Root
AT1G45163	AT1G45163	transmembrane protein	Increased	Root
AT1G45165	AT1G45165	Expressed protein	Increased	Root
AT1G45191	BGLU1	Glycosyl hydrolase superfamily protein	Decreased	Root
AT1G45616	RLP6	receptor like protein 6	Increased	Root
AT1G47395	AT1G47395	hypothetical protein	Decreased	Root
AT1G47620	CYP96A8	cytochrome P450, family 96, subfamily A, polypeptide 8	Increased	Root
AT1G47890	RLP7	receptor like protein 7	Increased	Root
AT1G47920	AT1G47920	RNI-like superfamily protein	Decreased	Root
AT1G48070	AT1G48070	Thioredoxin superfamily protein	Decreased	Root
AT1G48310	CHR18	chromatin remodeling factor18	Decreased	Root
AT1G48510	AT1G48510	Surfeit locus 1 cytochrome c oxidase biogenesis protein	Decreased	Root
AT1G48700	AT1G48700	2-oxoglutarate (2OG) and Fe(II)-dependent oxygenase superfamily protein	Decreased	Root
AT1G48720	AT1G48720	Copia-like polyprotein/retrotransposon	Increased	Root
AT1G48740	AT1G48740	2-oxoglutarate (2OG) and Fe(II)-dependent oxygenase superfamily protein	Decreased	Root
AT1G48800	AT1G48800	Terpenoid cyclases/Protein prenyltransferases superfamily protein	Decreased	Root
AT1G48820	AT1G48820	Terpenoid cyclases/Protein prenyltransferases superfamily protein	Decreased	Root
AT1G49030	AT1G49030	PLAC8 family protein	Increased	Root
AT1G49570	AT1G49570	Peroxidase superfamily protein	Increased	Root
AT1G49700	AT1G49700	Plant protein 1589 of unknown function	Increased	Root
AT1G49980	AT1G49980	DNA/RNA polymerases superfamily protein	Decreased	Root
AT1G50050	AT1G50050	CAP (Cysteine-rich secretory proteins, Antigen 5, and Pathogenesis-related 1 protein) superfamily protein	Increased	Root
AT1G50060	AT1G50060	CAP (Cysteine-rich secretory proteins, Antigen 5, and Pathogenesis-related 1 protein) superfamily protein	Decreased	Root
AT1G50170	SIRB	sirohydrochlorin ferrochelatase B	Increased	Root
AT1G50180	AT1G50180	NB-ARC domain-containing disease resistance protein	Increased	Root
AT1G50960	GA2OX7	gibberellin 2-oxidase 7	Increased	Root
AT1G51030	AT1G51030	hypothetical protein	Increased	Root
AT1G51035	AT1G51035	hypothetical protein	Increased	Root
AT1G51300	AT1G51300	alpha/beta-Hydrolases superfamily protein	Decreased	Root
AT1G51470	BGLU35	beta glucosidase 35	Decreased	Root
AT1G51820	AT1G51820	Leucine-rich repeat protein kinase family protein	Increased	Root
AT1G51830	AT1G51830	Leucine-rich repeat protein kinase family protein	Increased	Root
AT1G51840	AT1G51840	kinase-like protein	Increased	Root
AT1G51850	AT1G51850	Leucine-rich repeat protein kinase family protein	Increased	Root
AT1G51860	AT1G51860	Leucine-rich repeat protein kinase family protein	Increased	Root
AT1G51870	AT1G51870	protein kinase family protein	Increased	Root
AT1G51880	RHS6	root hair specific 6	Increased	Root
AT1G51890	AT1G51890	Leucine-rich repeat protein kinase family protein	Increased	Root
AT1G51900	AT1G51900	Regulator of Vps4 activity in the MVB pathway protein	Increased	Root
AT1G52030	MBP2	myrosinase-binding protein 2	Increased	Root
AT1G52040	MBP1	myrosinase-binding protein 1	Decreased	Root
AT1G52050	AT1G52050	Mannose-binding lectin superfamily protein	Increased	Root
AT1G52060	AT1G52060	Mannose-binding lectin superfamily protein	Decreased	Root
AT1G52070	AT1G52070	Mannose-binding lectin superfamily protein	Decreased	Root
AT1G52100	AT1G52100	Mannose-binding lectin superfamily protein	Increased	Root
AT1G52110	AT1G52110	Mannose-binding lectin superfamily protein	Decreased	Root
AT1G52200	AT1G52200	PLAC8 family protein	Increased	Root
AT1G52270	AT1G52270	hypothetical protein	Increased	Root
AT1G52290	PERK15	Protein kinase superfamily protein	Increased	Root
AT1G52342	AT1G52342	hypothetical protein	Increased	Root
AT1G52343	AT1G52343	transmembrane protein	Increased	Root
AT1G52618	AT1G52618	hypothetical protein	Decreased	Root
AT1G52690	LEA7	Late embryogenesis abundant protein (LEA) family protein	Decreased	Root
AT1G52695	AT1G52695	alpha/beta-Hydrolases superfamily protein	Increased	Root
AT1G52700	AT1G52700	alpha/beta-Hydrolases superfamily protein	Decreased	Root
AT1G52710	AT1G52710	Rubredoxin-like superfamily protein	Increased	Root
AT1G52800	AT1G52800	2-oxoglutarate (2OG) and Fe(II)-dependent oxygenase superfamily protein	Increased	Root
AT1G52905	AT1G52905	hypothetical protein	Increased	Root
AT1G53060	AT1G53060	Legume lectin family protein	Decreased	Root
AT1G53080	AT1G53080	Legume lectin family protein	Decreased	Root
AT1G53450	AT1G53450	epstein-barr nuclear antigen	Increased	Root
AT1G53610	AT1G53610	transmembrane protein	Increased	Root
AT1G53620	AT1G53620	transmembrane protein	Increased	Root
AT1G53633	AT1G53633	hypothetical protein	Increased	Root
AT1G53640	AT1G53640	transmembrane protein	Increased	Root
AT1G53790	AT1G53790	F-box and associated interaction domains-containing protein	Increased	Root
AT1G53885	AT1G53885	linoleate 9S-lipoxygenase-4 protein, putative (DUF581)	Increased	Root
AT1G53887	AT1G53887	hypothetical protein	Increased	Root
AT1G53903	AT1G53903	linoleate 9S-lipoxygenase-4 protein, putative (DUF581)	Increased	Root
AT1G53935	AT1G53935	hypothetical protein	Increased	Root
AT1G53940	GLIP2	GDSL-motif lipase 2	Decreased	Root
AT1G53950	AT1G53950	ubiquitin-40S ribosomal S27a-like protein	Increased	Root
AT1G53970	AT1G53970	GDSL esterase/lipase-like protein	Increased	Root
AT1G53980	AT1G53980	Ubiquitin-like superfamily protein	Increased	Root
AT1G53990	GLIP3	GDSL-motif lipase 3	Decreased	Root
AT1G54020	AT1G54020	GDSL-like Lipase/Acylhydrolase superfamily protein	Decreased	Root
AT1G54560	XIE	Myosin family protein with Dil domain-containing protein	Decreased	Root
AT1G55030	AT1G55030	RNI-like superfamily protein	Decreased	Root
AT1G55290	AT1G55290	2-oxoglutarate (2OG) and Fe(II)-dependent oxygenase superfamily protein	Increased	Root
AT1G55600	WRKY10	WRKY DNA-binding protein 10	Decreased	Root
AT1G55720	CAX6	vacuolar cation/proton exchanger	Decreased	Root
AT1G55775	AT1G55775	heavy metal-associated domain protein	Increased	Root
AT1G55940	CYP708A1	cytochrome P450 family protein	Increased	Root
AT1G55990	AT1G55990	glycine-rich protein	Increased	Root
AT1G56120	AT1G56120	Leucine-rich repeat transmembrane protein kinase	Decreased	Root
AT1G56250	PP2-B14	phloem protein 2-B14	Decreased	Root
AT1G56430	NAS4	nicotianamine synthase 4	Decreased	Root
AT1G56520	AT1G56520	Disease resistance protein (TIR-NBS-LRR class) family	Decreased	Root
AT1G56555	AT1G56555	transmembrane protein	Decreased	Root
AT1G56680	AT1G56680	Chitinase family protein	Increased	Root
AT1G57570	AT1G57570	Mannose-binding lectin superfamily protein	Increased	Root
AT1G57630	AT1G57630	Toll-Interleukin-Resistance (TIR) domain family protein	Increased	Root
AT1G58037	AT1G58037	Cysteine/Histidine-rich C1 domain family protein	Decreased	Root
AT1G58120	AT1G58120	hypothetical protein	Increased	Root
AT1G58150	AT1G58150	phosphoglycerate kinase	Increased	Root
AT1G58160	JAX1	jacalin lectin-like protein	Increased	Root
AT1G58225	AT1G58225	hypothetical protein	Increased	Root
AT1G58235	AT1G58235	hypothetical protein	Increased	Root
AT1G58380	XW6	Ribosomal protein S5 family protein	Decreased	Root
AT1G58390	AT1G58390	Disease resistance protein (CC-NBS-LRR class) family	Decreased	Root
AT1G58410	AT1G58410	Disease resistance protein (CC-NBS-LRR class) family	Increased	Root
AT1G58602	AT1G58602	LRR and NB-ARC domains-containing disease resistance protein	Decreased	Root
AT1G58807	AT1G58807	Disease resistance protein (CC-NBS-LRR class) family	Increased	Root
AT1G58848	AT1G58848	Disease resistance protein (CC-NBS-LRR class) family	Increased	Root
AT1G58936	AT1G58936	Inositol-pentakisphosphate 2-kinase family protein	Decreased	Root
AT1G58983	AT1G58983	Ribosomal protein S5 family protein	Increased	Root
AT1G59124	AT1G59124	Disease resistance protein (CC-NBS-LRR class) family	Increased	Root
AT1G59218	AT1G59218	Disease resistance protein (CC-NBS-LRR class) family	Increased	Root
AT1G59620	CW9	Disease resistance protein (CC-NBS-LRR class) family	Decreased	Root
AT1G59660	AT1G59660	Nucleoporin autopeptidase	Increased	Root
AT1G59670	GSTU15	glutathione S-transferase TAU 15	Decreased	Root
AT1G59700	GSTU16	glutathione S-transferase TAU 16	Decreased	Root
AT1G59710	AT1G59710	actin cross-linking protein (DUF569)	Increased	Root
AT1G59850	AT1G59850	ARM repeat superfamily protein	Increased	Root
AT1G60130	AT1G60130	Mannose-binding lectin superfamily protein	Decreased	Root
AT1G60190	PUB19	ARM repeat superfamily protein	Decreased	Root
AT1G60260	BGLU5	beta glucosidase 5	Increased	Root
AT1G60630	AT1G60630	Leucine-rich repeat protein kinase family protein	Increased	Root
AT1G60750	AT1G60750	NAD(P)-linked oxidoreductase superfamily protein	Increased	Root
AT1G60787	AT1G60787	cysteine/histidine-rich C1 domain protein	Increased	Root
AT1G61080	AT1G61080	Hydroxyproline-rich glycoprotein family protein	Increased	Root
AT1G61130	SCPL32	serine carboxypeptidase-like 32	Increased	Root
AT1G61800	GPT2	glucose-6-phosphate/phosphate translocator 2	Decreased	Root
AT1G61840	AT1G61840	Cysteine/Histidine-rich C1 domain family protein	Increased	Root
AT1G62630	AT1G62630	Disease resistance protein (CC-NBS-LRR class) family	Decreased	Root
AT1G63050	LPLAT2	MBOAT (membrane bound O-acyl transferase) family protein	Decreased	Root
AT1G63180	UGE3	UDP-D-glucose/UDP-D-galactose 4-epimerase 3	Increased	Root
AT1G63210	AT1G63210	Transcription elongation factor Spt6	Decreased	Root
AT1G63230	AT1G63230	Tetratricopeptide repeat (TPR)-like superfamily protein	Increased	Root
AT1G63320	AT1G63320	Pentatricopeptide repeat (PPR) superfamily protein	Decreased	Root
AT1G63330	AT1G63330	Pentatricopeptide repeat (PPR) superfamily protein	Decreased	Root
AT1G63350	AT1G63350	Disease resistance protein (CC-NBS-LRR class) family	Increased	Root
AT1G63370	AT1G63370	Flavin-binding monooxygenase family protein	Decreased	Root
AT1G63380	AT1G63380	NAD(P)-binding Rossmann-fold superfamily protein	Decreased	Root
AT1G63390	AT1G63390	flavin containing monooxygenase FMO GS-OX-like protein	Decreased	Root
AT1G63410	AT1G63410	LURP-one-like protein (DUF567)	Increased	Root
AT1G63550	AT1G63550	Receptor-like protein kinase-related family protein	Decreased	Root
AT1G63570	AT1G63570	Receptor-like protein kinase-related family protein	Decreased	Root
AT1G63860	AT1G63860	Disease resistance protein (TIR-NBS-LRR class) family	Increased	Root
AT1G63880	AT1G63880	Disease resistance protein (TIR-NBS-LRR class) family	Increased	Root
AT1G64010	AT1G64010	Serine protease inhibitor (SERPIN) family protein	Increased	Root
AT1G64160	DIR5	Disease resistance-responsive (dirigent-like protein) family protein	Increased	Root
AT1G64480	CBL8	calcineurin B-like protein 8	Decreased	Root
AT1G64630	WNK10	with no lysine (K) kinase 10	Increased	Root
AT1G64660	MGL	methionine gamma-lyase	Increased	Root
AT1G64700	AT1G64700	DUF4228 domain protein	Increased	Root
AT1G64795	AT1G64795	hypothetical protein	Increased	Root
AT1G64900	CYP89A2	cytochrome P450, family 89, subfamily A, polypeptide 2	Decreased	Root
AT1G64940	CYP89A6	cytochrome P450, family 87, subfamily A, polypeptide 6	Decreased	Root
AT1G65060	4CL3	4-coumarate:CoA ligase 3	Decreased	Root
AT1G65130	AT1G65130	Ubiquitin carboxyl-terminal hydrolase-related protein	Decreased	Root
AT1G65150	AT1G65150	TRAF-like family protein	Increased	Root
AT1G65370	AT1G65370	TRAF-like family protein	Decreased	Root
AT1G65680	EXPB2	expansin B2	Decreased	Root
AT1G65790	RK1	receptor kinase 1	Decreased	Root
AT1G65800	RK2	receptor kinase 2	Decreased	Root
AT1G65970	TPX2	thioredoxin-dependent peroxidase 2	Increased	Root
AT1G65985	AT1G65985	transmembrane protein, putative (DUF247)	Increased	Root
AT1G66040	VIM4	Zinc finger (C3HC4-type RING finger) family protein	Decreased	Root
AT1G66090	AT1G66090	Disease resistance protein (TIR-NBS class)	Increased	Root
AT1G66235	AT1G66235	no-apical-meristem-associated carboxy-terminal domain protein	Decreased	Root
AT1G66360	AT1G66360	Calcium-dependent lipid-binding (CaLB domain) family protein	Decreased	Root
AT1G66430	AT1G66430	pfkB-like carbohydrate kinase family protein	Increased	Root
AT1G66440	AT1G66440	Cysteine/Histidine-rich C1 domain family protein	Increased	Root
AT1G66460	AT1G66460	Protein kinase superfamily protein	Increased	Root
AT1G66600	ABO3	ABA overly sensitive mutant 3	Increased	Root
AT1G67020	AT1G67020	transmembrane protein	Increased	Root
AT1G67148	AT1G67148	hypothetical protein	Increased	Root
AT1G67150	AT1G67150	transmembrane protein, putative (DUF247)	Decreased	Root
AT1G67260	TCP1	TCP family transcription factor	Decreased	Root
AT1G67460	AT1G67460	Minichromosome maintenance (MCM2/3/5) family protein	Increased	Root
AT1G67520	AT1G67520	lectin protein kinase family protein	Increased	Root
AT1G67650	AT1G67650	SRP72 RNA-binding domain-containing protein	Increased	Root
AT1G67770	TEL2	terminal EAR1-like 2	Decreased	Root
AT1G67810	SUFE2	sulfur E2	Increased	Root
AT1G67860	AT1G67860	transmembrane protein	Increased	Root
AT1G67870	AT1G67870	glycine-rich protein	Increased	Root
AT1G67980	CCOAMT	caffeoyl-CoA 3-O-methyltransferase	Increased	Root
AT1G67990	TSM1	S-adenosyl-L-methionine-dependent methyltransferases superfamily protein	Decreased	Root
AT1G68570	AT1G68570	Major facilitator superfamily protein	Decreased	Root
AT1G68750	PPC4	phosphoenolpyruvate carboxylase 4	Decreased	Root
AT1G68765	IDA	Putative membrane lipoprotein	Decreased	Root
AT1G68945	AT1G68945	hypothetical protein	Increased	Root
AT1G69150	AT1G69150	Cysteine/Histidine-rich C1 domain family protein	Decreased	Root
AT1G69480	AT1G69480	EXS (ERD1/XPR1/SYG1) family protein	Increased	Root
AT1G69550	AT1G69550	disease resistance protein (TIR-NBS-LRR class)	Increased	Root
AT1G69710	AT1G69710	Regulator of chromosome condensation (RCC1) family with FYVE zinc finger domain-containing protein	Decreased	Root
AT1G69890	AT1G69890	actin cross-linking protein (DUF569)	Increased	Root
AT1G69920	GSTU12	glutathione S-transferase TAU 12	Increased	Root
AT1G69990	AT1G69990	Leucine-rich repeat protein kinase family protein	Decreased	Root
AT1G70290	TPS8	trehalose-6-phosphatase synthase S8	Increased	Root
AT1G70720	AT1G70720	Plant invertase/pectin methylesterase inhibitor superfamily protein	Increased	Root
AT1G70860	AT1G70860	Polyketide cyclase/dehydrase and lipid transport superfamily protein	Increased	Root
AT1G70880	AT1G70880	Polyketide cyclase/dehydrase and lipid transport superfamily protein	Increased	Root
AT1G71140	AT1G71140	MATE efflux family protein	Increased	Root
AT1G71340	GDPD4	PLC-like phosphodiesterases superfamily protein	Increased	Root
AT1G71370	AT1G71370	DEA(D/H)-box RNA helicase family protein	Decreased	Root
AT1G71920	HISN6B	HISTIDINE BIOSYNTHESIS 6B	Decreased	Root
AT1G71990	FUT13	fucosyltransferase 13	Decreased	Root
AT1G72060	AT1G72060	serine-type endopeptidase inhibitor	Increased	Root
AT1G72840	AT1G72840	Disease resistance protein (TIR-NBS-LRR class)	Increased	Root
AT1G72850	AT1G72850	Disease resistance protein (TIR-NBS class)	Increased	Root
AT1G72860	AT1G72860	Disease resistance protein (TIR-NBS-LRR class) family	Increased	Root
AT1G72870	AT1G72870	Disease resistance protein (TIR-NBS class)	Increased	Root
AT1G72890	AT1G72890	Disease resistance protein (TIR-NBS class)	Increased	Root
AT1G72930	TIR	toll/interleukin-1 receptor-like protein	Decreased	Root
AT1G73010	PS2	inorganic pyrophosphatase 1	Decreased	Root
AT1G73120	AT1G73120	F-box/RNI superfamily protein	Increased	Root
AT1G73330	DR4	drought-repressed 4	Increased	Root
AT1G73570	AT1G73570	HCP-like superfamily protein	Decreased	Root
AT1G73610	AT1G73610	GDSL-like Lipase/Acylhydrolase superfamily protein	Increased	Root
AT1G73805	SARD1	Calmodulin binding protein-like protein	Increased	Root
AT1G73910	ARP4A	actin-related proteins 4A	Increased	Root
AT1G74280	AT1G74280	alpha/beta-Hydrolases superfamily protein	Increased	Root
AT1G74290	AT1G74290	alpha/beta-Hydrolases superfamily protein	Increased	Root
AT1G74420	FUT3	fucosyltransferase 3	Decreased	Root
AT1G74810	BOR5	HCO3- transporter family	Decreased	Root
AT1G75040	PR5	pathogenesis-related protein 5	Increased	Root
AT1G75190	AT1G75190	hypothetical protein	Increased	Root
AT1G75290	AT1G75290	NAD(P)-binding Rossmann-fold superfamily protein	Increased	Root
AT1G75910	EXL4	extracellular lipase 4	Decreased	Root
AT1G75945	AT1G75945	hypothetical protein	Decreased	Root
AT1G76130	AMY2	alpha-amylase-like 2	Increased	Root
AT1G76180	ERD14	Dehydrin family protein	Increased	Root
AT1G76470	AT1G76470	NAD(P)-binding Rossmann-fold superfamily protein	Decreased	Root
AT1G76720	AT1G76720	eukaryotic translation initiation factor 2 (eIF-2) family protein	Increased	Root
AT1G76800	AT1G76800	Vacuolar iron transporter (VIT) family protein	Increased	Root
AT1G76955	AT1G76955	Expressed protein	Decreased	Root
AT1G77080	MAF1	K-box region and MADS-box transcription factor family protein	Increased	Root
AT1G77885	AT1G77885	hypothetical protein	Increased	Root
AT1G78172	AT1G78172	transmembrane protein	Decreased	Root
AT1G78360	GSTU21	glutathione S-transferase TAU 21	Increased	Root
AT1G78820	AT1G78820	D-mannose binding lectin protein with Apple-like carbohydrate-binding domain-containing protein	Decreased	Root
AT1G79160	AT1G79160	filamentous hemagglutinin transporter	Increased	Root
AT1G79670	RFO1	Wall-associated kinase family protein	Increased	Root
AT1G79680	WAKL10	WALL ASSOCIATED KINASE (WAK)-LIKE 10	Increased	Root
AT1G79860	ROPGEF12	RHO guanyl-nucleotide exchange factor 12	Increased	Root
AT1G79890	AT1G79890	RAD3-like DNA-binding helicase protein	Decreased	Root
AT1G80555	AT1G80555	Isocitrate/isopropylmalate dehydrogenase family protein	Decreased	Root
AT1G80590	WRKY66	WRKY DNA-binding protein 66	Decreased	Root
AT1G80760	NIP6;1	NOD26-like intrinsic protein 6;1	Decreased	Root
AT1G80970	AT1G80970	XH domain-containing protein	Increased	Root
AT1G80980	AT1G80980	stress response NST1-like protein	Increased	Root
AT2G01300	AT2G01300	mediator of RNA polymerase II transcription subunit	Decreased	Root
AT2G02000	GAD3	glutamate decarboxylase 3	Increased	Root
AT2G02390	GSTZ1	glutathione S-transferase zeta 1	Increased	Root
AT2G03980	AT2G03980	GDSL-like Lipase/Acylhydrolase superfamily protein	Increased	Root
AT2G04050	AT2G04050	MATE efflux family protein	Decreased	Root
AT2G04230	AT2G04230	FBD, F-box and Leucine Rich Repeat domains containing protein	Decreased	Root
AT2G04378	AT2G04378	Beta-galactosidase related protein	Increased	Root
AT2G04450	NUDT6	nudix hydrolase homolog 6	Increased	Root
AT2G04500	AT2G04500	Cysteine/Histidine-rich C1 domain family protein	Decreased	Root
AT2G05180	CYP705A6	cytochrome P450, family 705, subfamily A, polypeptide 6	Decreased	Root
AT2G05185	AT2G05185	hypothetical protein	Increased	Root
AT2G05250	AT2G05250	DNAJ heat shock N-terminal domain-containing protein	Increased	Root
AT2G05380	GRP3S	glycine-rich protein 3 short isoform	Increased	Root
AT2G05440	GRP9	GLYCINE RICH PROTEIN 9	Increased	Root
AT2G05915	AT2G05915	hypothetical protein	Decreased	Root
AT2G06025	AT2G06025	Acyl-CoA N-acyltransferases (NAT) superfamily protein	Increased	Root
AT2G07000	AT2G07000	hypothetical protein	Decreased	Root
AT2G07140	AT2G07140	F-box and associated interaction domains-containing protein	Decreased	Root
AT2G07718	AT2G07718	Cytochrome b/b6 protein	Increased	Root
AT2G09970	AT2G09970	DUF1677 family protein (DUF1677)	Decreased	Root
AT2G10553	AT2G10553	zinc finger CCCH domain protein	Decreased	Root
AT2G10615	AT2G10615	hypothetical protein	Decreased	Root
AT2G10931	AT2G10931	hypothetical protein	Increased	Root
AT2G11225	AT2G11225	hypothetical protein	Increased	Root
AT2G11270	AT2G11270	citrate synthase-like protein	Increased	Root
AT2G12190	AT2G12190	Cytochrome P450 superfamily protein	Decreased	Root
AT2G13550	AT2G13550	hypothetical protein	Increased	Root
AT2G13660	AT2G13660	hypothetical protein	Decreased	Root
AT2G13900	AT2G13900	Cysteine/Histidine-rich C1 domain family protein	Decreased	Root
AT2G13965	AT2G13965	transmembrane protein	Increased	Root
AT2G14100	CYP705A13	cytochrome P450, family 705, subfamily A, polypeptide 13	Increased	Root
AT2G14510	AT2G14510	Leucine-rich repeat protein kinase family protein	Increased	Root
AT2G14760	AT2G14760	basic helix-loop-helix (bHLH) DNA-binding superfamily protein	Increased	Root
AT2G14920	ST4A	sulfotransferase 4A	Decreased	Root
AT2G15020	AT2G15020	hypothetical protein	Decreased	Root
AT2G15130	AT2G15130	Plant basic secretory protein (BSP) family protein	Increased	Root
AT2G15340	AT2G15340	glycine-rich protein	Increased	Root
AT2G15880	AT2G15880	Leucine-rich repeat (LRR) family protein	Increased	Root
AT2G16520	AT2G16520	RING/U-box protein with C6HC-type zinc finger protein	Decreased	Root
AT2G16970	MEE15	Major facilitator superfamily protein	Decreased	Root
AT2G17010	AT2G17010	Mechanosensitive ion channel family protein	Decreased	Root
AT2G17040	NAC036	NAC domain containing protein 36	Increased	Root
AT2G17590	AT2G17590	Cysteine/Histidine-rich C1 domain family protein	Increased	Root
AT2G17600	AT2G17600	Cysteine/Histidine-rich C1 domain family protein	Decreased	Root
AT2G17680	AT2G17680	DUF241 domain protein, putative (DUF241)	Decreased	Root
AT2G17845	AT2G17845	NAD(P)-binding Rossmann-fold superfamily protein	Increased	Root
AT2G17850	AT2G17850	Rhodanese/Cell cycle control phosphatase superfamily protein	Increased	Root
AT2G18140	AT2G18140	Peroxidase superfamily protein	Decreased	Root
AT2G18190	AT2G18190	P-loop containing nucleoside triphosphate hydrolases superfamily protein	Decreased	Root
AT2G18480	AT2G18480	Major facilitator superfamily protein	Increased	Root
AT2G18490	AT2G18490	C2H2-like zinc finger protein	Increased	Root
AT2G18590	AT2G18590	Major facilitator superfamily protein	Decreased	Root
AT2G18690	AT2G18690	transmembrane protein	Increased	Root
AT2G18700	TPS11	trehalose phosphatase/synthase 11	Increased	Root
AT2G18720	AT2G18720	Translation elongation factor EF1A/initiation factor IF2gamma family protein	Increased	Root
AT2G18780	AT2G18780	F-box and associated interaction domains-containing protein	Increased	Root
AT2G19310	AT2G19310	HSP20-like chaperones superfamily protein	Increased	Root
AT2G19800	MIOX2	myo-inositol oxygenase 2	Increased	Root
AT2G19920	AT2G19920	RNA-dependent RNA polymerase family protein	Increased	Root
AT2G19930	AT2G19930	RNA-dependent RNA polymerase family protein	Increased	Root
AT2G19960	AT2G19960	hAT family dimerization domain-containing protein	Increased	Root
AT2G19980	AT2G19980	CAP (Cysteine-rich secretory proteins, Antigen 5, and Pathogenesis-related 1 protein) superfamily protein	Decreased	Root
AT2G20700	LLG2	LORELEI-LIKE-GPI ANCHORED PROTEIN 2	Decreased	Root
AT2G20720	AT2G20720	Pentatricopeptide repeat (PPR) superfamily protein	Decreased	Root
AT2G20800	NDB4	NAD(P)H dehydrogenase B4	Decreased	Root
AT2G21045	AT2G21045	Rhodanese/Cell cycle control phosphatase superfamily protein	Increased	Root
AT2G21370	XK-1	xylulose kinase-1	Increased	Root
AT2G21590	APL4	Glucose-1-phosphate adenylyltransferase family protein	Decreased	Root
AT2G21640	AT2G21640	marker for oxidative stress response protein	Decreased	Root
AT2G21860	AT2G21860	violaxanthin de-epoxidase-like protein	Increased	Root
AT2G21900	WRKY59	WRKY DNA-binding protein 59	Increased	Root
AT2G22122	AT2G22122	hypothetical protein	Increased	Root
AT2G22140	EME1B	essential meiotic endonuclease 1B	Decreased	Root
AT2G22600	AT2G22600	RNA-binding KH domain-containing protein	Increased	Root
AT2G22880	AT2G22880	VQ motif-containing protein	Increased	Root
AT2G22890	AT2G22890	Kua-ubiquitin conjugating enzyme hybrid localization domain-containing protein	Increased	Root
AT2G22905	AT2G22905	Expressed protein	Increased	Root
AT2G22980	SCPL13	serine carboxypeptidase-like 13	Decreased	Root
AT2G23100	AT2G23100	Cysteine/Histidine-rich C1 domain family protein	Increased	Root
AT2G23130	AGP17	arabinogalactan protein 17	Increased	Root
AT2G23170	GH3.3	Auxin-responsive GH3 family protein	Increased	Root
AT2G23270	AT2G23270	transmembrane protein	Increased	Root
AT2G23400	AT2G23400	Undecaprenyl pyrophosphate synthetase family protein	Decreased	Root
AT2G23600	ACL	acetone-cyanohydrin lyase	Increased	Root
AT2G24310	AT2G24310	TPRXL	Decreased	Root
AT2G24600	AT2G24600	Ankyrin repeat family protein	Increased	Root
AT2G24681	AT2G24681	AP2/B3-like transcriptional factor family protein	Decreased	Root
AT2G24683	AT2G24683	hypothetical protein	Decreased	Root
AT2G24692	AT2G24692	BTB/POZ domain protein	Decreased	Root
AT2G24710	GLR2.3	glutamate receptor 2.3	Increased	Root
AT2G24720	GLR2.2	glutamate receptor 2.2	Increased	Root
AT2G24945	AT2G24945	transmembrane protein	Increased	Root
AT2G24960	AT2G24960	Myb/SANT-like DNA-binding domain protein	Increased	Root
AT2G25150	AT2G25150	HXXXD-type acyl-transferase family protein	Decreased	Root
AT2G25215	AT2G25215	hypothetical protein	Increased	Root
AT2G25240	CCP3	Serine protease inhibitor (SERPIN) family protein	Increased	Root
AT2G25410	AT2G25410	RING/U-box superfamily protein	Increased	Root
AT2G25440	RLP20	receptor like protein 20	Increased	Root
AT2G25680	MOT1	molybdate transporter 1	Decreased	Root
AT2G25810	TIP4;1	tonoplast intrinsic protein 4;1	Decreased	Root
AT2G25964	AT2G25964	hypothetical protein	Decreased	Root
AT2G25980	AT2G25980	Mannose-binding lectin superfamily protein	Increased	Root
AT2G26020	PDF1.2b	plant defensin 1.2b	Decreased	Root
AT2G26370	AT2G26370	MD-2-related lipid recognition domain-containing protein	Increased	Root
AT2G26400	ARD3	acireductone dioxygenase 3	Increased	Root
AT2G26410	Iqd4	IQ-domain 4	Increased	Root
AT2G26480	UGT76D1	UDP-glucosyl transferase 76D1	Increased	Root
AT2G26560	PLA2A	phospholipase A 2A	Increased	Root
AT2G26750	AT2G26750	alpha/beta-Hydrolases superfamily protein	Decreased	Root
AT2G26820	PP2-A3	phloem protein 2-A3	Increased	Root
AT2G27535	AT2G27535	ribosomal protein L10A family protein	Increased	Root
AT2G28210	ACA2	alpha carbonic anhydrase 2	Increased	Root
AT2G28270	AT2G28270	Cysteine/Histidine-rich C1 domain family protein	Increased	Root
AT2G28570	AT2G28570	hypothetical protein	Increased	Root
AT2G28815	AT2G28815	50S ribosomal protein L16	Decreased	Root
AT2G28850	CYP710A3	cytochrome P450, family 710, subfamily A, polypeptide 3	Decreased	Root
AT2G28860	CYP710A4	cytochrome P450, family 710, subfamily A, polypeptide 4	Decreased	Root
AT2G28990	AT2G28990	Leucine-rich repeat protein kinase family protein	Increased	Root
AT2G29000	AT2G29000	Leucine-rich repeat protein kinase family protein	Increased	Root
AT2G29120	GLR2.7	glutamate receptor 2.7	Increased	Root
AT2G29130	LAC2	laccase 2	Increased	Root
AT2G29150	AT2G29150	NAD(P)-binding Rossmann-fold superfamily protein	Decreased	Root
AT2G29350	SAG13	senescence-associated gene 13	Increased	Root
AT2G29380	HAI3	highly ABA-induced PP2C protein 3	Decreased	Root
AT2G29480	GSTU2	glutathione S-transferase tau 2	Increased	Root
AT2G29485	AT2G29485	hypothetical protein	Increased	Root
AT2G29710	AT2G29710	UDP-Glycosyltransferase superfamily protein	Increased	Root
AT2G30670	AT2G30670	NAD(P)-binding Rossmann-fold superfamily protein	Decreased	Root
AT2G30766	AT2G30766	hypothetical protein	Decreased	Root
AT2G30770	CYP71A13	cytochrome P450 family 71 polypeptide	Decreased	Root
AT2G30790	PSBP-2	photosystem II subunit P-2	Increased	Root
AT2G30930	AT2G30930	hypothetical protein	Increased	Root
AT2G31083	CLE5	CLAVATA3/ESR-RELATED 5	Increased	Root
AT2G31940	AT2G31940	oxidoreductase/transition metal ion-binding protein	Decreased	Root
AT2G32180	PTAC18	plastid transcriptionally active 18	Decreased	Root
AT2G32300	UCC1	uclacyanin 1	Increased	Root
AT2G32530	CSLB03	cellulose synthase-like B3	Decreased	Root
AT2G32660	RLP22	receptor like protein 22	Increased	Root
AT2G32670	VAMP725	vesicle-associated membrane protein 725	Increased	Root
AT2G32790	AT2G32790	Ubiquitin-conjugating enzyme family protein	Decreased	Root
AT2G32830	PHT1;5	phosphate transporter 1;5	Decreased	Root
AT2G32870	AT2G32870	TRAF-like family protein	Decreased	Root
AT2G33070	NSP2	nitrile specifier protein 2	Decreased	Root
AT2G33110	VAMP723	vesicle-associated membrane protein 723	Increased	Root
AT2G33160	AT2G33160	glycoside hydrolase family 28 protein / polygalacturonase (pectinase) family protein	Increased	Root
AT2G33380	RD20	Caleosin-related family protein	Decreased	Root
AT2G33830	AT2G33830	Dormancy/auxin associated family protein	Increased	Root
AT2G34440	AGL29	AGAMOUS-like 29	Decreased	Root
AT2G34810	AT2G34810	FAD-binding Berberine family protein	Decreased	Root
AT2G34850	MEE25	NAD(P)-binding Rossmann-fold superfamily protein	Decreased	Root
AT2G34925	CLE42	CLAVATA3/ESR-RELATED 42	Increased	Root
AT2G35300	LEA18	Late embryogenesis abundant protein, group 1 protein	Decreased	Root
AT2G35640	AT2G35640	Homeodomain-like superfamily protein	Decreased	Root
AT2G35710	PGSIP7	Nucleotide-diphospho-sugar transferases superfamily protein	Increased	Root
AT2G35820	AT2G35820	ureidoglycolate hydrolase	Increased	Root
AT2G36490	DML1	demeter-like 1	Decreased	Root
AT2G36540	AT2G36540	Haloacid dehalogenase-like hydrolase (HAD) superfamily protein	Decreased	Root
AT2G36590	ProT3	proline transporter 3	Increased	Root
AT2G36650	AT2G36650	CHUP1-like protein	Increased	Root
AT2G36690	AT2G36690	2-oxoglutarate (2OG) and Fe(II)-dependent oxygenase superfamily protein	Increased	Root
AT2G36780	AT2G36780	UDP-Glycosyltransferase superfamily protein	Increased	Root
AT2G36800	DOGT1	don-glucosyltransferase 1	Decreased	Root
AT2G37870	AT2G37870	Bifunctional inhibitor/lipid-transfer protein/seed storage 2S albumin superfamily protein	Decreased	Root
AT2G38152	AT2G38152	alpha 1,4-glycosyltransferase family protein	Decreased	Root
AT2G38540	LP1	lipid transfer protein 1	Decreased	Root
AT2G38620	CDKB1;2	cyclin-dependent kinase B1;2	Increased	Root
AT2G38720	MAP65-5	microtubule-associated protein 65-5	Decreased	Root
AT2G38823	AT2G38823	hypothetical protein	Decreased	Root
AT2G38920	AT2G38920	SPX (SYG1/Pho81/XPR1) domain-containing protein / zinc finger (C3HC4-type RING finger) protein-like protein	Decreased	Root
AT2G39030	NATA1	Acyl-CoA N-acyltransferases (NAT) superfamily protein	Increased	Root
AT2G39240	AT2G39240	RNA polymerase I specific transcription initiation factor RRN3 protein	Increased	Root
AT2G39250	SNZ	Integrase-type DNA-binding superfamily protein	Decreased	Root
AT2G40010	AT2G40010	Ribosomal protein L10 family protein	Increased	Root
AT2G40050	AT2G40050	Cysteine/Histidine-rich C1 domain family protein	Decreased	Root
AT2G40330	PYL6	PYR1-like 6	Increased	Root
AT2G40350	AT2G40350	Integrase-type DNA-binding superfamily protein	Decreased	Root
AT2G40750	WRKY54	WRKY DNA-binding protein 54	Increased	Root
AT2G40910	AT2G40910	F-box and associated interaction domains-containing protein	Increased	Root
AT2G40920	AT2G40920	F-box and associated interaction domains-containing protein	Increased	Root
AT2G40955	AT2G40955	hypothetical protein	Decreased	Root
AT2G40960	AT2G40960	Single-stranded nucleic acid binding R3H protein	Decreased	Root
AT2G41190	AT2G41190	Transmembrane amino acid transporter family protein	Decreased	Root
AT2G41240	BHLH100	basic helix-loop-helix protein 100	Decreased	Root
AT2G41470	AT2G41470	agamous-like MADS-box protein	Decreased	Root
AT2G42380	BZIP34	Basic-leucine zipper (bZIP) transcription factor family protein	Decreased	Root
AT2G42850	CYP718	cytochrome P450, family 718	Increased	Root
AT2G43220	AT2G43220	Cysteine/Histidine-rich C1 domain family protein	Decreased	Root
AT2G43230	AT2G43230	Protein kinase superfamily protein	Decreased	Root
AT2G43510	TI1	trypsin inhibitor protein 1	Increased	Root
AT2G43530	AT2G43530	scorpion toxin-like knottin superfamily protein	Increased	Root
AT2G43580	AT2G43580	Chitinase family protein	Decreased	Root
AT2G43600	AT2G43600	Chitinase family protein	Decreased	Root
AT2G44180	MAP2A	methionine aminopeptidase 2A	Increased	Root
AT2G44220	AT2G44220	NEP-interacting protein (DUF239)	Decreased	Root
AT2G44230	AT2G44230	hypothetical protein (DUF946)	Increased	Root
AT2G44380	AT2G44380	Cysteine/Histidine-rich C1 domain family protein	Increased	Root
AT2G44480	BGLU17	beta glucosidase 17	Increased	Root
AT2G44581	AT2G44581	RING/U-box superfamily protein	Decreased	Root
AT2G45150	CDS4	cytidinediphosphate diacylglycerol synthase 4	Increased	Root
AT2G45560	CYP76C1	cytochrome P450, family 76, subfamily C, polypeptide 1	Increased	Root
AT2G46765	AT2G46765	hypothetical protein	Increased	Root
AT2G46880	PAP14	purple acid phosphatase 14	Decreased	Root
AT2G47200	AT2G47200	hypothetical protein	Increased	Root
AT2G47770	TSPO	TSPO(outer membrane tryptophan-rich sensory protein)-like protein	Decreased	Root
AT2G48020	AT2G48020	Major facilitator superfamily protein	Decreased	Root
AT3G01080	WRKY58	WRKY DNA-binding protein 58	Increased	Root
AT3G01175	AT3G01175	transmembrane protein	Increased	Root
AT3G01600	NAC044	NAC domain containing protein 44	Decreased	Root
AT3G01640	GLCAK	glucuronokinase G	Decreased	Root
AT3G02240	RGF7	root meristem growth factor-like protein	Increased	Root
AT3G02430	AT3G02430	transmembrane protein, putative (DUF679)	Decreased	Root
AT3G02480	AT3G02480	Late embryogenesis abundant protein (LEA) family protein	Decreased	Root
AT3G02493	RTFL19	ROTUNDIFOLIA like 19	Increased	Root
AT3G03776	AT3G03776	hydroxyproline-rich glycoprotein family protein	Increased	Root
AT3G04220	AT3G04220	Disease resistance protein (TIR-NBS-LRR class) family	Increased	Root
AT3G04330	AT3G04330	Kunitz family trypsin and protease inhibitor protein	Increased	Root
AT3G05950	AT3G05950	RmlC-like cupins superfamily protein	Increased	Root
AT3G06020	FAF4	FANTASTIC four-like protein (DUF3049)	Decreased	Root
AT3G07040	RPM1	NB-ARC domain-containing disease resistance protein	Increased	Root
AT3G07195	AT3G07195	RPM1-interacting protein 4 (RIN4) family protein	Increased	Root
AT3G08660	AT3G08660	Phototropic-responsive NPH3 family protein	Decreased	Root
AT3G08810	AT3G08810	Galactose oxidase/kelch repeat superfamily protein	Decreased	Root
AT3G09270	GSTU8	glutathione S-transferase TAU 8	Increased	Root
AT3G09280	AT3G09280	transmembrane protein	Decreased	Root
AT3G09340	AT3G09340	Transmembrane amino acid transporter family protein	Decreased	Root
AT3G09400	PLL3	pol-like 3	Increased	Root
AT3G09520	EXO70H4	exocyst subunit exo70 family protein H4	Decreased	Root
AT3G09550	AT3G09550	Ankyrin repeat family protein	Decreased	Root
AT3G09800	AT3G09800	SNARE-like superfamily protein	Decreased	Root
AT3G09960	AT3G09960	Calcineurin-like metallo-phosphoesterase superfamily protein	Increased	Root
AT3G10200	AT3G10200	S-adenosyl-L-methionine-dependent methyltransferases superfamily protein	Increased	Root
AT3G10780	AT3G10780	emp24/gp25L/p24 family/GOLD family protein	Decreased	Root
AT3G11010	RLP34	receptor like protein 34	Increased	Root
AT3G11370	AT3G11370	Cysteine/Histidine-rich C1 domain family protein	Increased	Root
AT3G11402	AT3G11402	Cysteine/Histidine-rich C1 domain family protein	Increased	Root
AT3G11980	MS2	Jojoba acyl CoA reductase-related male sterility protein	Increased	Root
AT3G12833	AT3G12833	hypothetical protein	Increased	Root
AT3G12860	AT3G12860	NOP56-like pre RNA processing ribonucleoprotein	Decreased	Root
AT3G12900	AT3G12900	2-oxoglutarate (2OG) and Fe(II)-dependent oxygenase superfamily protein	Decreased	Root
AT3G12915	AT3G12915	Ribosomal protein S5/Elongation factor G/III/V family protein	Increased	Root
AT3G12955	AT3G12955	SAUR-like auxin-responsive protein family	Decreased	Root
AT3G13170	ATSPO11-1	Spo11/DNA topoisomerase VI, subunit A protein	Increased	Root
AT3G13240	AT3G13240	hypothetical protein	Increased	Root
AT3G13432	AT3G13432	transmembrane protein	Increased	Root
AT3G13760	AT3G13760	Cysteine/Histidine-rich C1 domain family protein	Increased	Root
AT3G13784	CWINV5	cell wall invertase 5	Decreased	Root
AT3G14160	AT3G14160	2-oxoglutarate-dependent dioxygenase family protein	Increased	Root
AT3G14210	ESM1	GDSL-like lipase/acylhydrolase superfamily protein	Increased	Root
AT3G14395	AT3G14395	hypothetical protein	Decreased	Root
AT3G14450	CID9	CTC-interacting domain 9	Decreased	Root
AT3G14490	AT3G14490	Terpenoid cyclases/Protein prenyltransferases superfamily protein	Decreased	Root
AT3G14510	AT3G14510	Polyprenyl synthetase family protein	Decreased	Root
AT3G14530	AT3G14530	Terpenoid synthases superfamily protein	Increased	Root
AT3G14550	GGPS3	geranylgeranyl pyrophosphate synthase 3	Decreased	Root
AT3G14620	CYP72A8	cytochrome P450, family 72, subfamily A, polypeptide 8	Increased	Root
AT3G14640	CYP72A10	cytochrome P450, family 72, subfamily A, polypeptide 10	Increased	Root
AT3G14650	CYP72A11	cytochrome P450, family 72, subfamily A, polypeptide 11	Increased	Root
AT3G14680	CYP72A14	cytochrome P450, family 72, subfamily A, polypeptide 14	Increased	Root
AT3G15170	CUC1	NAC (No Apical Meristem) domain transcriptional regulator superfamily protein	Decreased	Root
AT3G15356	AT3G15356	Legume lectin family protein	Increased	Root
AT3G15370	EXPA12	expansin 12	Decreased	Root
AT3G15450	AT3G15450	aluminum induced protein with YGL and LRDR motifs	Increased	Root
AT3G15590	AT3G15590	Tetratricopeptide repeat (TPR)-like superfamily protein	Increased	Root
AT3G15630	AT3G15630	plant/protein	Increased	Root
AT3G15750	AT3G15750	Essential protein Yae1, N-terminal	Decreased	Root
AT3G15900	AT3G15900	homoserine O-acetyltransferase	Increased	Root
AT3G16020	AT3G16020	F-box associated ubiquitination effector protein	Increased	Root
AT3G16190	AT3G16190	Isochorismatase family protein	Increased	Root
AT3G16220	AT3G16220	Putative eukaryotic LigT	Increased	Root
AT3G16410	NSP4	nitrile specifier protein 4	Decreased	Root
AT3G16555	AT3G16555	F-box family protein	Decreased	Root
AT3G16740	AT3G16740	F-box and associated interaction domains-containing protein	Increased	Root
AT3G16750	AT3G16750	hypothetical protein	Increased	Root
AT3G17130	AT3G17130	Plant invertase/pectin methylesterase inhibitor superfamily protein	Decreased	Root
AT3G17530	AT3G17530	F-box and associated interaction domains-containing protein	Decreased	Root
AT3G18070	BGLU43	beta glucosidase 43	Decreased	Root
AT3G18610	NUC-L2	nucleolin like 2	Decreased	Root
AT3G18980	ETP1	EIN2 targeting protein1	Increased	Root
AT3G19615	AT3G19615	beta-1,4-xylosidase	Increased	Root
AT3G19620	AT3G19620	Glycosyl hydrolase family protein	Decreased	Root
AT3G19663	AT3G19663	hypothetical protein	Increased	Root
AT3G19860	bHLH121	basic helix-loop-helix (bHLH) DNA-binding superfamily protein	Increased	Root
AT3G20950	CYP705A32	cytochrome P450, family 705, subfamily A, polypeptide 32	Decreased	Root
AT3G21000	AT3G21000	Gag-Pol-related retrotransposon family protein	Decreased	Root
AT3G21210	AT3G21210	zinc ion binding protein	Increased	Root
AT3G21351	AT3G21351	transmembrane protein	Increased	Root
AT3G21500	DXPS1	1-deoxy-D-xylulose 5-phosphate synthase 1	Increased	Root
AT3G21720	ICL	isocitrate lyase	Increased	Root
AT3G21860	SK10	SKP1-like 10	Decreased	Root
AT3G22250	AT3G22250	UDP-Glycosyltransferase superfamily protein	Increased	Root
AT3G22530	AT3G22530	heat shock protein	Increased	Root
AT3G22565	AT3G22565	hypothetical protein	Increased	Root
AT3G22570	AT3G22570	Bifunctional inhibitor/lipid-transfer protein/seed storage 2S albumin superfamily protein	Increased	Root
AT3G22580	AT3G22580	Bifunctional inhibitor/lipid-transfer protein/seed storage 2S albumin superfamily protein	Decreased	Root
AT3G22740	HMT3	homocysteine S-methyltransferase 3	Decreased	Root
AT3G22770	AT3G22770	F-box associated ubiquitination effector family protein	Decreased	Root
AT3G22880	DMC1	DNA repair (Rad51) family protein	Increased	Root
AT3G22940	AT3G22940	F-box associated ubiquitination effector family protein	Decreased	Root
AT3G23120	RLP38	receptor like protein 38	Increased	Root
AT3G23325	AT3G23325	Splicing factor 3B subunit 5/RDS3 complex subunit 10	Increased	Root
AT3G23550	AT3G23550	MATE efflux family protein	Increased	Root
AT3G24780	AT3G24780	Uncharacterized conserved protein UCP015417, vWA	Decreased	Root
AT3G25190	AT3G25190	Vacuolar iron transporter (VIT) family protein	Increased	Root
AT3G25760	AOC1	allene oxide cyclase 1	Decreased	Root
AT3G26080	AT3G26080	plastid-lipid associated protein PAP / fibrillin family protein	Decreased	Root
AT3G26200	CYP71B22	cytochrome P450, family 71, subfamily B, polypeptide 22	Decreased	Root
AT3G26220	CYP71B3	cytochrome P450, family 71, subfamily B, polypeptide 3	Increased	Root
AT3G26230	CYP71B24	cytochrome P450, family 71, subfamily B, polypeptide 24	Increased	Root
AT3G26240	AT3G26240	Cysteine/Histidine-rich C1 domain family protein	Increased	Root
AT3G26250	AT3G26250	Cysteine/Histidine-rich C1 domain family protein	Decreased	Root
AT3G26290	CYP71B26	cytochrome P450, family 71, subfamily B, polypeptide 26	Increased	Root
AT3G26460	AT3G26460	Polyketide cyclase/dehydrase and lipid transport superfamily protein	Decreased	Root
AT3G26480	AT3G26480	Transducin family protein / WD-40 repeat family protein	Decreased	Root
AT3G26830	PAD3	Cytochrome P450 superfamily protein	Increased	Root
AT3G26840	PES2	Esterase/lipase/thioesterase family protein	Decreased	Root
AT3G26930	AT3G26930	Protein with RNI-like/FBD-like domain	Decreased	Root
AT3G27040	AT3G27040	MATH domain/coiled-coil protein	Decreased	Root
AT3G27070	TOM20-1	translocase outer membrane 20-1	Increased	Root
AT3G27325	AT3G27325	hydrolases, acting on ester bond	Decreased	Root
AT3G27410	AT3G27410	transmembrane protein	Increased	Root
AT3G27473	AT3G27473	Cysteine/Histidine-rich C1 domain family protein	Decreased	Root
AT3G27475	AT3G27475	transmembrane protein	Decreased	Root
AT3G27480	AT3G27480	Cysteine/Histidine-rich C1 domain family protein	Decreased	Root
AT3G27490	AT3G27490	Cysteine/Histidine-rich C1 domain family protein	Decreased	Root
AT3G27610	AT3G27610	Nucleotidylyl transferase superfamily protein	Increased	Root
AT3G27620	AOX1C	alternative oxidase 1C	Increased	Root
AT3G27660	OLEO4	oleosin 4	Decreased	Root
AT3G27710	ARI3	RING/U-box superfamily protein	Decreased	Root
AT3G27770	AT3G27770	plant/protein	Increased	Root
AT3G27906	AT3G27906	hypothetical protein	Increased	Root
AT3G27950	AT3G27950	GDSL-like Lipase/Acylhydrolase superfamily protein	Increased	Root
AT3G27980	AT3G27980	Plant invertase/pectin methylesterase inhibitor superfamily	Increased	Root
AT3G28060	UMAMIT43-psi	Nodulin MtN21 /EamA-like transporter family protein	Decreased	Root
AT3G28070	UMAMIT46	nodulin MtN21 /EamA-like transporter family protein	Decreased	Root
AT3G28140	AT3G28140	RNA ligase/cyclic nucleotide phosphodiesterase family protein	Increased	Root
AT3G28270	AT3G28270	transmembrane protein, putative (DUF677)	Decreased	Root
AT3G28290	AT14A	transmembrane protein, putative (DUF677)	Increased	Root
AT3G28300	AT14A	transmembrane protein, putative (DUF677)	Increased	Root
AT3G28500	AT3G28500	60S acidic ribosomal protein family	Decreased	Root
AT3G28540	AT3G28540	P-loop containing nucleoside triphosphate hydrolases superfamily protein	Decreased	Root
AT3G28740	CYP81D11	Cytochrome P450 superfamily protein	Decreased	Root
AT3G28890	RLP43	receptor like protein 43	Decreased	Root
AT3G29035	NAC3	NAC domain containing protein 3	Increased	Root
AT3G29110	AT3G29110	Terpenoid cyclases/Protein prenyltransferases superfamily protein	Decreased	Root
AT3G29140	AT3G29140	hypothetical protein	Increased	Root
AT3G29173	AT3G29173	hypothetical protein	Decreased	Root
AT3G29330	AT3G29330	zinc finger RNA-binding-like protein	Increased	Root
AT3G29410	AT3G29410	Terpenoid cyclases/Protein prenyltransferases superfamily protein	Decreased	Root
AT3G29430	AT3G29430	Terpenoid synthases superfamily protein	Decreased	Root
AT3G30280	AT3G30280	HXXXD-type acyl-transferase family protein	Decreased	Root
AT3G30340	UMAMIT32	nodulin MtN21 /EamA-like transporter family protein	Decreased	Root
AT3G30720	QQS	qua-quine starch	Increased	Root
AT3G30725	GDU6	glutamine dumper 6	Decreased	Root
AT3G30775	ERD5	Methylenetetrahydrofolate reductase family protein	Increased	Root
AT3G32030	AT3G32030	Terpenoid cyclases/Protein prenyltransferases superfamily protein	Increased	Root
AT3G32040	AT3G32040	Terpenoid synthases superfamily protein	Increased	Root
AT3G32047	AT3G32047	Cytochrome P450 superfamily protein	Increased	Root
AT3G43210	TES	ATP binding microtubule motor family protein	Increased	Root
AT3G43430	AT3G43430	RING/U-box superfamily protein	Increased	Root
AT3G43580	AT3G43580	Beta-galactosidase related protein	Increased	Root
AT3G43630	AT3G43630	Vacuolar iron transporter (VIT) family protein	Decreased	Root
AT3G43740	AT3G43740	Leucine-rich repeat (LRR) family protein	Increased	Root
AT3G43930	AT3G43930	BRCT domain-containing DNA repair protein	Increased	Root
AT3G44400	AT3G44400	Disease resistance protein (TIR-NBS-LRR class) family	Decreased	Root
AT3G44490	hda17	histone deacetylase 17	Decreased	Root
AT3G44630	AT3G44630	Disease resistance protein (TIR-NBS-LRR class) family	Decreased	Root
AT3G44660	hda10	histone deacetylase 10	Decreased	Root
AT3G44695	AT3G44695	transmembrane protein	Increased	Root
AT3G44700	AT3G44700	transmembrane protein	Increased	Root
AT3G44710	AT3G44710	transmembrane protein, putative (DUF247)	Increased	Root
AT3G44740	AT3G44740	Class II aaRS and biotin synthetases superfamily protein	Increased	Root
AT3G44753	AT3G44753	transmembrane protein	Increased	Root
AT3G44790	AT3G44790	TRAF-like family protein	Decreased	Root
AT3G44800	AT3G44800	Meprin and TRAF (MATH) homology domain-containing protein	Decreased	Root
AT3G44970	AT3G44970	Cytochrome P450 superfamily protein	Increased	Root
AT3G45070	AT3G45070	P-loop containing nucleoside triphosphate hydrolases superfamily protein	Increased	Root
AT3G45080	AT3G45080	P-loop containing nucleoside triphosphate hydrolases superfamily protein	Increased	Root
AT3G45290	MLO3	Seven transmembrane MLO family protein	Increased	Root
AT3G45390	AT3G45390	LOW protein: L-type lectin-domain receptor kinase-like protein	Decreased	Root
AT3G45490	AT3G45490	reverse transcriptase-like protein	Increased	Root
AT3G46190	AT3G46190	TRAF-like family protein	Decreased	Root
AT3G46320	AT3G46320	Histone superfamily protein	Increased	Root
AT3G46370	AT3G46370	Leucine-rich repeat protein kinase family protein	Increased	Root
AT3G46480	AT3G46480	2-oxoglutarate (2OG) and Fe(II)-dependent oxygenase superfamily protein	Decreased	Root
AT3G46490	AT3G46490	2-oxoglutarate (2OG) and Fe(II)-dependent oxygenase superfamily protein	Increased	Root
AT3G46500	AT3G46500	2-oxoglutarate (2OG) and Fe(II)-dependent oxygenase superfamily protein	Decreased	Root
AT3G46520	ACT12	actin-12	Decreased	Root
AT3G46530	RPP13	NB-ARC domain-containing disease resistance protein	Increased	Root
AT3G46650	AT3G46650	UDP-Glycosyltransferase superfamily protein	Increased	Root
AT3G46660	UGT76E12	UDP-glucosyl transferase 76E12	Increased	Root
AT3G46670	UGT76E11	UDP-glucosyl transferase 76E11	Decreased	Root
AT3G46690	AT3G46690	UDP-Glycosyltransferase superfamily protein	Increased	Root
AT3G46700	AT3G46700	UDP-Glycosyltransferase superfamily protein	Decreased	Root
AT3G46730	AT3G46730	NB-ARC domain-containing disease resistance protein	Increased	Root
AT3G46845	AT3G46845	hypothetical protein	Increased	Root
AT3G47200	AT3G47200	transmembrane protein, putative (DUF247)	Increased	Root
AT3G47210	AT3G47210	hypothetical protein (DUF247)	Increased	Root
AT3G47220	PLC9	phosphatidylinositol-speciwc phospholipase C9	Increased	Root
AT3G47300	SELT	SELT-like protein precursor	Decreased	Root
AT3G47340	ASN1	glutamine-dependent asparagine synthase 1	Increased	Root
AT3G47350	HSD2	hydroxysteroid dehydrogenase 2	Increased	Root
AT3G47360	HSD3	hydroxysteroid dehydrogenase 3	Increased	Root
AT3G47675	AT3G47675	ternary complex factor MIP1 leucine-zipper protein	Increased	Root
AT3G47680	AT3G47680	DNA binding protein	Increased	Root
AT3G47760	ABCA5	ABC2 homolog 4	Decreased	Root
AT3G47800	AT3G47800	Galactose mutarotase-like superfamily protein	Increased	Root
AT3G47950	HA4	H[ ]-ATPase 4	Decreased	Root
AT3G47965	AT3G47965	hypothetical protein	Increased	Root
AT3G48080	AT3G48080	alpha/beta-Hydrolases superfamily protein	Increased	Root
AT3G48230	AT3G48230	carboxyl-terminal peptidase (DUF239)	Increased	Root
AT3G48390	AT3G48390	MA3 domain-containing protein	Increased	Root
AT3G48580	XTH11	xyloglucan endotransglucosylase/hydrolase 11	Decreased	Root
AT3G48700	CXE13	carboxyesterase 13	Decreased	Root
AT3G48740	SWEET11	Nodulin MtN3 family protein	Decreased	Root
AT3G48850	PHT3;2	phosphate transporter 3;2	Decreased	Root
AT3G49110	PRXCA	peroxidase CA	Decreased	Root
AT3G49120	PRXCB	peroxidase CB	Increased	Root
AT3G49160	AT3G49160	pyruvate kinase family protein	Increased	Root
AT3G49580	LSU1	response to low sulfur 1	Increased	Root
AT3G49620	DIN11	2-oxoglutarate (2OG) and Fe(II)-dependent oxygenase superfamily protein	Increased	Root
AT3G49780	PSK4	phytosulfokine 4 precursor	Increased	Root
AT3G49790	AT3G49790	Carbohydrate-binding protein	Increased	Root
AT3G49960	AT3G49960	Peroxidase superfamily protein	Increased	Root
AT3G50350	AT3G50350	membrane insertase, putative (DUF1685)	Increased	Root
AT3G50460	HR2	homolog of RPW8 2	Increased	Root
AT3G50480	HR4	homolog of RPW8 4	Increased	Root
AT3G50560	AT3G50560	NAD(P)-binding Rossmann-fold superfamily protein	Increased	Root
AT3G50845	AT3G50845	MIP18 family protein (DUF59)	Increased	Root
AT3G51070	AT3G51070	S-adenosyl-L-methionine-dependent methyltransferases superfamily protein	Increased	Root
AT3G51350	AT3G51350	Eukaryotic aspartyl protease family protein	Increased	Root
AT3G51530	AT3G51530	F-box/RNI-like/FBD-like domains-containing protein	Increased	Root
AT3G52526	AT3G52526	phosphoglucan phosphatase	Increased	Root
AT3G52670	AT3G52670	FBD, F-box, Skp2-like and Leucine Rich Repeat domains containing protein	Increased	Root
AT3G52680	AT3G52680	F-box/RNI-like/FBD-like domains-containing protein	Increased	Root
AT3G52720	ACA1	alpha carbonic anhydrase 1	Decreased	Root
AT3G52780	PAP20	Purple acid phosphatases superfamily protein	Increased	Root
AT3G52820	PAP22	purple acid phosphatase 22	Decreased	Root
AT3G53150	UGT73D1	UDP-glucosyl transferase 73D1	Increased	Root
AT3G53370	AT3G53370	S1FA-like DNA-binding protein	Increased	Root
AT3G54530	AT3G54530	hypothetical protein	Decreased	Root
AT3G54910	AT3G54910	RNI-like superfamily protein	Increased	Root
AT3G55090	ABCG16	ABC-2 type transporter family protein	Increased	Root
AT3G55120	TT5	Chalcone-flavanone isomerase family protein	Decreased	Root
AT3G55700	AT3G55700	UDP-Glycosyltransferase superfamily protein	Increased	Root
AT3G56080	AT3G56080	S-adenosyl-L-methionine-dependent methyltransferases superfamily protein	Increased	Root
AT3G56210	AT3G56210	ARM repeat superfamily protein	Increased	Root
AT3G56290	AT3G56290	potassium transporter	Increased	Root
AT3G56300	AT3G56300	Cysteinyl-tRNA synthetase, class Ia family protein	Increased	Root
AT3G56400	WRKY70	WRKY DNA-binding protein 70	Increased	Root
AT3G56770	AT3G56770	basic helix-loop-helix (bHLH) DNA-binding superfamily protein	Increased	Root
AT3G56890	AT3G56890	F-box associated ubiquitination effector family protein	Decreased	Root
AT3G56970	bHLH38	basic helix-loop-helix (bHLH) DNA-binding superfamily protein	Decreased	Root
AT3G57110	AT3G57110	exonuclease V	Increased	Root
AT3G57260	BGL2	beta-1,3-glucanase 2	Increased	Root
AT3G57510	ADPG1	Pectin lyase-like superfamily protein	Decreased	Root
AT3G57520	SIP2	seed imbibition 2	Increased	Root
AT3G57710	AT3G57710	Protein kinase superfamily protein	Increased	Root
AT3G57780	AT3G57780	nucleolar-like protein	Increased	Root
AT3G58160	XIJ	P-loop containing nucleoside triphosphate hydrolases superfamily protein	Decreased	Root
AT3G58220	AT3G58220	TRAF-like family protein	Increased	Root
AT3G58270	AT3G58270	phospholipase-like protein (PEARLI 4) with TRAF-like domain protein	Increased	Root
AT3G58980	AT3G58980	F-box family protein	Increased	Root
AT3G59010	PME61	pectin methylesterase 61	Decreased	Root
AT3G59200	AT3G59200	F-box/RNI-like superfamily protein	Increased	Root
AT3G59370	AT3G59370	Vacuolar calcium-binding protein-like protein	Increased	Root
AT3G59710	AT3G59710	NAD(P)-binding Rossmann-fold superfamily protein	Increased	Root
AT3G59730	AT3G59730	Concanavalin A-like lectin protein kinase family protein	Decreased	Root
AT3G59930	AT3G59930	defensin-like protein	Increased	Root
AT3G60120	BGLU27	beta glucosidase 27	Increased	Root
AT3G60160	ABCC9	multidrug resistance-associated protein 9	Decreased	Root
AT3G60415	AT3G60415	phosphoglycerate mutase family protein	Increased	Root
AT3G60700	AT3G60700	hypothetical protein (DUF1163)	Increased	Root
AT3G60960	AT3G60960	Tetratricopeptide repeat (TPR)-like superfamily protein	Increased	Root
AT3G61060	PP2-A13	phloem protein 2-A13	Increased	Root
AT3G61320	AT3G61320	Bestrophin-like protein	Increased	Root
AT3G61340	AT3G61340	F-box and associated interaction domains-containing protein	Decreased	Root
AT3G61390	AT3G61390	RING/U-box superfamily protein	Increased	Root
AT3G61810	AT3G61810	Glycosyl hydrolase family 17 protein	Decreased	Root
AT3G62150	ABCB21	P-glycoprotein 21	Increased	Root
AT3G62430	AT3G62430	Protein with RNI-like/FBD-like domain	Decreased	Root
AT3G62460	AT3G62460	Putative endonuclease or glycosyl hydrolase	Increased	Root
AT3G62530	AT3G62530	ARM repeat superfamily protein	Increased	Root
AT3G62730	AT3G62730	desiccation-like protein	Increased	Root
AT3G62750	BGLU8	beta glucosidase 8	Increased	Root
AT3G62930	AT3G62930	Thioredoxin superfamily protein	Decreased	Root
AT3G63360	AT3G63360	defensin-like protein	Decreased	Root
AT3G66656	AGL91	AGAMOUS-like 91	Decreased	Root
AT4G00953	AT4G00953	hypothetical protein	Increased	Root
AT4G01340	AT4G01340	CHP-rich zinc finger protein-like protein	Decreased	Root
AT4G01520	NAC067	NAC domain containing protein 67	Decreased	Root
AT4G01760	AT4G01760	Cysteine/Histidine-rich C1 domain family protein	Decreased	Root
AT4G01820	ABCB3	P-glycoprotein 3	Increased	Root
AT4G01883	AT4G01883	Polyketide cyclase / dehydrase and lipid transport protein	Increased	Root
AT4G01895	AT4G01895	systemic acquired resistance (SAR) regulator protein NIMIN-1-like protein	Decreased	Root
AT4G01910	AT4G01910	Cysteine/Histidine-rich C1 domain family protein	Increased	Root
AT4G01915	AT4G01915	hypothetical protein	Increased	Root
AT4G01920	AT4G01920	Cysteine/Histidine-rich C1 domain family protein	Increased	Root
AT4G01925	AT4G01925	Cysteine/Histidine-rich C1 domain family protein	Increased	Root
AT4G01930	AT4G01930	Cysteine/Histidine-rich C1 domain family protein	Increased	Root
AT4G01970	STS	stachyose synthase	Increased	Root
AT4G02280	SUS3	sucrose synthase 3	Increased	Root
AT4G02330	ATPMEPCRB	Plant invertase/pectin methylesterase inhibitor superfamily	Increased	Root
AT4G03050	AOP3	2-oxoglutarate-dependent dioxygenase	Decreased	Root
AT4G03292	AT4G03292	Polynucleotidyl transferase, ribonuclease H-like superfamily protein	Increased	Root
AT4G03480	AT4G03480	Ankyrin repeat family protein	Increased	Root
AT4G04030	OFP9	transcription repressor	Decreased	Root
AT4G04402	AT4G04402	two-component phosphorelay mediator	Decreased	Root
AT4G04450	WRKY42	WRKY family transcription factor	Decreased	Root
AT4G04540	CRK39	cysteine-rich RLK (RECEPTOR-like protein kinase) 39	Decreased	Root
AT4G04570	CRK40	cysteine-rich RLK (RECEPTOR-like protein kinase) 40	Increased	Root
AT4G04740	CPK23	calcium-dependent protein kinase 23	Increased	Root
AT4G04750	AT4G04750	Major facilitator superfamily protein	Decreased	Root
AT4G04810	MSRB4	methionine sulfoxide reductase B4	Increased	Root
AT4G04840	MSRB6	methionine sulfoxide reductase B6	Decreased	Root
AT4G04930	DES-1-LIKE	fatty acid desaturase family protein	Increased	Root
AT4G04972	AT4G04972	hypothetical protein	Increased	Root
AT4G04990	AT4G04990	serine/arginine repetitive matrix-like protein (DUF761)	Increased	Root
AT4G05018	AT4G05018	transmembrane protein	Increased	Root
AT4G05040	AT4G05040	ankyrin repeat family protein	Increased	Root
AT4G05050	UBQ11	ubiquitin 11	Increased	Root
AT4G05100	MYB74	myb domain protein 74	Decreased	Root
AT4G05631	AT4G05631	hypothetical protein	Increased	Root
AT4G06598	AT4G06598	basic-leucine zipper (bZIP) transcription factor family protein	Decreased	Root
AT4G07350	AT4G07350	hypothetical protein	Decreased	Root
AT4G07455	AT4G07455	hypothetical protein	Increased	Root
AT4G07820	AT4G07820	CAP (Cysteine-rich secretory proteins, Antigen 5, and Pathogenesis-related 1 protein) superfamily protein	Increased	Root
AT4G07825	AT4G07825	transmembrane protein	Increased	Root
AT4G07835	AT4G07835	hypothetical protein	Decreased	Root
AT4G07868	AT4G07868	transmembrane protein	Decreased	Root
AT4G08360	AT4G08360	KOW domain-containing protein	Increased	Root
AT4G08620	SULTR1;1	sulfate transporter 1;1	Increased	Root
AT4G08800	AT4G08800	Protein kinase superfamily protein	Decreased	Root
AT4G08870	ARGAH2	Arginase/deacetylase superfamily protein	Decreased	Root
AT4G08990	AT4G08990	DNA (cytosine-5-)-methyltransferase family protein	Decreased	Root
AT4G09012	AT4G09012	Mitochondrial ribosomal protein L27	Increased	Root
AT4G09080	TOC75-IV	Outer membrane OMP85 family protein	Increased	Root
AT4G09100	AT4G09100	RING/U-box superfamily protein	Increased	Root
AT4G09110	AT4G09110	RING/U-box superfamily protein	Increased	Root
AT4G09200	AT4G09200	SPla/RYanodine receptor (SPRY) domain-containing protein	Increased	Root
AT4G09250	AT4G09250	SPla/RYanodine receptor (SPRY) domain-containing protein	Increased	Root
AT4G09260	AT4G09260	transmembrane protein	Increased	Root
AT4G09300	AT4G09300	LisH and RanBPM domains containing protein	Increased	Root
AT4G09310	AT4G09310	SPla/RYanodine receptor (SPRY) domain-containing protein	Increased	Root
AT4G09420	AT4G09420	Disease resistance protein (TIR-NBS class)	Increased	Root
AT4G09430	AT4G09430	disease resistance protein (TIR-NBS-LRR class)	Decreased	Root
AT4G09500	AT4G09500	UDP-Glycosyltransferase superfamily protein	Decreased	Root
AT4G09600	GASA3	GAST1 protein homolog 3	Decreased	Root
AT4G09680	CTC1	conserved telomere maintenance component 1	Increased	Root
AT4G09690	AT4G09690	Cysteine/Histidine-rich C1 domain family protein	Decreased	Root
AT4G09840	AT4G09840	hypothetical protein	Decreased	Root
AT4G10120	ATSPS4F	Sucrose-phosphate synthase family protein	Decreased	Root
AT4G10260	AT4G10260	pfkB-like carbohydrate kinase family protein	Decreased	Root
AT4G10265	AT4G10265	Wound-responsive family protein	Decreased	Root
AT4G10370	AT4G10370	Cysteine/Histidine-rich C1 domain family protein	Increased	Root
AT4G10400	AT4G10400	F-box/RNI-like/FBD-like domains-containing protein	Increased	Root
AT4G10410	AT4G10410	Leucine-rich repeat (LRR) family protein	Decreased	Root
AT4G10490	AT4G10490	2-oxoglutarate (2OG) and Fe(II)-dependent oxygenase superfamily protein	Decreased	Root
AT4G10510	AT4G10510	Subtilase family protein	Increased	Root
AT4G10560	MEE53	Cysteine/Histidine-rich C1 domain family protein	Decreased	Root
AT4G10695	AT4G10695	CDC68-like protein	Increased	Root
AT4G10780	AT4G10780	LRR and NB-ARC domains-containing disease resistance protein	Increased	Root
AT4G10870	AT4G10870	hypothetical protein	Decreased	Root
AT4G11170	AT4G11170	Disease resistance protein (TIR-NBS-LRR class) family	Increased	Root
AT4G11190	AT4G11190	Disease resistance-responsive (dirigent-like protein) family protein	Decreased	Root
AT4G11290	AT4G11290	Peroxidase superfamily protein	Increased	Root
AT4G11310	AT4G11310	Papain family cysteine protease	Increased	Root
AT4G11470	CRK31	cysteine-rich RLK (RECEPTOR-like protein kinase) 31	Increased	Root
AT4G11543	AT4G11543	hypothetical protein	Increased	Root
AT4G11630	AT4G11630	Ribosomal protein L19 family protein	Increased	Root
AT4G11655	AT4G11655	Uncharacterized protein family (UPF0497)	Increased	Root
AT4G11830	PLDGAMMA2	phospholipase D gamma 2	Increased	Root
AT4G11870	AT4G11870	hypothetical protein	Increased	Root
AT4G12005	AT4G12005	hypothetical protein	Increased	Root
AT4G12030	BAT5	bile acid transporter 5	Increased	Root
AT4G12170	AT4G12170	Thioredoxin superfamily protein	Decreased	Root
AT4G12270	AT4G12270	Copper amine oxidase family protein	Decreased	Root
AT4G12280	AT4G12280	copper amine oxidase family protein	Decreased	Root
AT4G12290	AT4G12290	Copper amine oxidase family protein	Decreased	Root
AT4G12330	CYP706A7	cytochrome P450, family 706, subfamily A, polypeptide 7	Increased	Root
AT4G12382	AT4G12382	F-box family protein	Increased	Root
AT4G12440	APT4	adenine phosphoribosyl transferase 4	Decreased	Root
AT4G12470	AZI1	azelaic acid induced 1	Increased	Root
AT4G12480	EARLI1	Bifunctional inhibitor/lipid-transfer protein/seed storage 2S albumin superfamily protein	Increased	Root
AT4G12580	AT4G12580	hypothetical protein	Decreased	Root
AT4G12990	AT4G12990	transmembrane protein	Increased	Root
AT4G13160	AT4G13160	zein-binding protein (Protein of unknown function, DUF593)	Increased	Root
AT4G13210	AT4G13210	Pectin lyase-like superfamily protein	Decreased	Root
AT4G13310	CYP71A20	cytochrome P450, family 71, subfamily A, polypeptide 20	Increased	Root
AT4G13440	AT4G13440	Calcium-binding EF-hand family protein	Increased	Root
AT4G13490	AT4G13490	RING/U-box superfamily protein	Decreased	Root
AT4G13560	UNE15	Late embryogenesis abundant protein (LEA) family protein	Decreased	Root
AT4G13570	HTA4	histone H2A 4	Decreased	Root
AT4G13572	AT4G13572	hypothetical protein	Decreased	Root
AT4G13575	AT4G13575	hypothetical protein	Decreased	Root
AT4G13630	AT4G13630	zein-binding protein (Protein of unknown function, DUF593)	Increased	Root
AT4G13820	AT4G13820	Leucine-rich repeat (LRR) family protein	Decreased	Root
AT4G13860	AT4G13860	RNA-binding (RRM/RBD/RNP motifs) family protein	Increased	Root
AT4G13880	RLP48	receptor like protein 48	Increased	Root
AT4G13920	RLP50	receptor like protein 50	Increased	Root
AT4G14103	AT4G14103	F-box/RNI-like superfamily protein	Increased	Root
AT4G14140	DMT2	DNA methyltransferase 2	Decreased	Root
AT4G14280	AT4G14280	ARM repeat superfamily protein	Increased	Root
AT4G14400	ACD6	ankyrin repeat family protein	Decreased	Root
AT4G14630	GLP9	germin-like protein 9	Increased	Root
AT4G14840	AT4G14840	spindle assembly abnormal protein	Decreased	Root
AT4G14905	AT4G14905	Galactose oxidase/kelch repeat superfamily protein	Increased	Root
AT4G15096	AT4G15096	hypothetical protein	Decreased	Root
AT4G15150	AT4G15150	glycine-rich protein	Increased	Root
AT4G15165	AT4G15165	N-terminal nucleophile aminohydrolases (Ntn hydrolases) superfamily protein	Decreased	Root
AT4G15245	AT4G15245	hypothetical protein	Decreased	Root
AT4G15260	AT4G15260	UDP-Glycosyltransferase superfamily protein	Increased	Root
AT4G15350	CYP705A2	cytochrome P450, family 705, subfamily A, polypeptide 2	Decreased	Root
AT4G15370	BARS1	baruol synthase 1	Decreased	Root
AT4G15480	UGT84A1	UDP-Glycosyltransferase superfamily protein	Decreased	Root
AT4G15490	UGT84A3	UDP-Glycosyltransferase superfamily protein	Decreased	Root
AT4G15740	AT4G15740	Calcium-dependent lipid-binding (CaLB domain) family protein	Increased	Root
AT4G15953	AT4G15953	maternally expressed family protein	Increased	Root
AT4G15990	AT4G15990	hypothetical protein	Increased	Root
AT4G16008	AT4G16008	hypothetical protein	Increased	Root
AT4G16215	AT4G16215	hypothetical protein	Decreased	Root
AT4G16220	AT4G16220	GDSL-like Lipase/Acylhydrolase superfamily protein	Increased	Root
AT4G16230	AT4G16230	GDSL-like Lipase/Acylhydrolase superfamily protein	Increased	Root
AT4G16250	PHYD	phytochrome D	Increased	Root
AT4G16260	AT4G16260	Glycosyl hydrolase superfamily protein	Increased	Root
AT4G16750	AT4G16750	Integrase-type DNA-binding superfamily protein	Increased	Root
AT4G16857	AT4G16857	disease resistance protein (TIR-NBS-LRR class) family protein	Increased	Root
AT4G16890	SNC1	TIR-NBS-LRR class disease resistance protein	Increased	Root
AT4G16900	AT4G16900	Disease resistance protein (TIR-NBS-LRR class) family	Increased	Root
AT4G16920	AT4G16920	Disease resistance protein (TIR-NBS-LRR class) family	Increased	Root
AT4G16940	AT4G16940	Disease resistance protein (TIR-NBS-LRR class) family	Increased	Root
AT4G16950	RPP5	Disease resistance protein (TIR-NBS-LRR class) family	Increased	Root
AT4G16990	RLM3	disease resistance protein (TIR-NBS class)	Decreased	Root
AT4G17210	AT4G17210	weak chloroplast movement under blue light protein (DUF827)	Decreased	Root
AT4G17490	ERF6	ethylene responsive element binding factor 6	Increased	Root
AT4G17600	LIL3:1	Chlorophyll A-B binding family protein	Decreased	Root
AT4G17660	AT4G17660	Protein kinase superfamily protein	Increased	Root
AT4G17710	HDG4	homeodomain GLABROUS 4	Decreased	Root
AT4G18250	AT4G18250	receptor Serine/Threonine kinase-like protein	Increased	Root
AT4G18330	AT4G18330	Translation elongation factor EF1A/initiation factor IF2gamma family protein	Decreased	Root
AT4G18650	AT4G18650	transcription factor-like protein	Decreased	Root
AT4G18940	AT4G18940	RNA ligase/cyclic nucleotide phosphodiesterase family protein	Increased	Root
AT4G19050	AT4G19050	NB-ARC domain-containing disease resistance protein	Decreased	Root
AT4G19095	AT4G19095	hypothetical protein	Decreased	Root
AT4G19370	AT4G19370	chitin synthase, putative (DUF1218)	Increased	Root
AT4G19380	AT4G19380	Long-chain fatty alcohol dehydrogenase family protein	Decreased	Root
AT4G19390	AT4G19390	Uncharacterized protein family (UPF0114)	Decreased	Root
AT4G19400	AT4G19400	Profilin family protein	Increased	Root
AT4G19500	AT4G19500	nucleoside-triphosphatase/transmembrane receptor/nucleotide binding/ATP binding protein	Increased	Root
AT4G19510	AT4G19510	Disease resistance protein (TIR-NBS-LRR class)	Increased	Root
AT4G19520	AT4G19520	disease resistance protein (TIR-NBS-LRR class) family	Increased	Root
AT4G19530	AT4G19530	disease resistance protein (TIR-NBS-LRR class) family	Increased	Root
AT4G19770	AT4G19770	Glycosyl hydrolase family protein with chitinase insertion domain-containing protein	Decreased	Root
AT4G19830	AT4G19830	FKBP-like peptidyl-prolyl cis-trans isomerase family protein	Increased	Root
AT4G19940	AT4G19940	F-box and associated interaction domains-containing protein	Decreased	Root
AT4G19975	AT4G19975	nucleotide-diphospho-sugar transferase family protein	Decreased	Root
AT4G20240	CYP71A27	cytochrome P450, family 71, subfamily A, polypeptide 27	Decreased	Root
AT4G20690	AT4G20690	hypothetical protein	Decreased	Root
AT4G21250	AT4G21250	Sulfite exporter TauE/SafE family protein	Increased	Root
AT4G21440	MYB102	MYB-like 102	Decreased	Root
AT4G21630	AT4G21630	Subtilase family protein	Decreased	Root
AT4G21640	AT4G21640	Subtilase family protein	Decreased	Root
AT4G21650	AT4G21650	Subtilase family protein	Decreased	Root
AT4G21840	MSRB8	methionine sulfoxide reductase B8	Increased	Root
AT4G21860	MSRB2	methionine sulfoxide reductase B 2	Increased	Root
AT4G22214	AT4G22214	Defensin-like (DEFL) family protein	Increased	Root
AT4G22280	AT4G22280	F-box/RNI-like superfamily protein	Decreased	Root
AT4G22350	AT4G22350	Ubiquitin C-terminal hydrolases superfamily protein	Decreased	Root
AT4G22410	AT4G22410	U4/U6.U5 tri-snRNP-associated-like protein	Decreased	Root
AT4G22460	AT4G22460	Bifunctional inhibitor/lipid-transfer protein/seed storage 2S albumin superfamily protein	Increased	Root
AT4G22467	AT4G22467	hypothetical protein	Increased	Root
AT4G22470	AT4G22470	protease inhibitor/seed storage/lipid transfer protein (LTP) family protein	Increased	Root
AT4G22610	AT4G22610	Bifunctional inhibitor/lipid-transfer protein/seed storage 2S albumin superfamily protein	Increased	Root
AT4G22710	CYP706A2	cytochrome P450, family 706, subfamily A, polypeptide 2	Increased	Root
AT4G23160	CRK8	cysteine-rich RECEPTOR-like kinase	Decreased	Root
AT4G23250	EMB1290	cysteine-rich receptor-like protein kinase 17	Increased	Root
AT4G23260	CRK18	cysteine-rich RLK (RECEPTOR-like protein kinase) 18	Increased	Root
AT4G23515	AT4G23515	Toll-Interleukin-Resistance (TIR) domain family protein	Decreased	Root
AT4G23590	AT4G23590	Tyrosine transaminase family protein	Increased	Root
AT4G23870	AT4G23870	hypothetical protein	Increased	Root
AT4G23990	CSLG3	cellulose synthase like G3	Decreased	Root
AT4G24410	AT4G24410	hypothetical protein	Increased	Root
AT4G24420	AT4G24420	RNA-binding (RRM/RBD/RNP motifs) family protein	Decreased	Root
AT4G25010	SWEET14	Nodulin MtN3 family protein	Decreased	Root
AT4G25020	AT4G25020	D111/G-patch domain-containing protein	Increased	Root
AT4G25110	MC2	metacaspase 2	Increased	Root
AT4G25300	AT4G25300	2-oxoglutarate (2OG) and Fe(II)-dependent oxygenase superfamily protein	Increased	Root
AT4G25760	GDU2	glutamine dumper 2	Decreased	Root
AT4G25810	XTR6	xyloglucan endotransglycosylase 6	Increased	Root
AT4G26150	CGA1	cytokinin-responsive gata factor 1	Decreased	Root
AT4G26288	AT4G26288	hypothetical protein	Increased	Root
AT4G26320	AGP13	arabinogalactan protein 13	Increased	Root
AT4G27050	AT4G27050	F-box/RNI-like superfamily protein	Decreased	Root
AT4G27070	TSB2	tryptophan synthase beta-subunit 2	Decreased	Root
AT4G27080	PDIL5-4	PDI-like 5-4	Decreased	Root
AT4G27190	AT4G27190	NB-ARC domain-containing disease resistance protein	Increased	Root
AT4G27220	AT4G27220	NB-ARC domain-containing disease resistance protein	Increased	Root
AT4G27810	AT4G27810	hypothetical protein	Increased	Root
AT4G27820	BGLU9	beta glucosidase 9	Decreased	Root
AT4G27890	AT4G27890	HSP20-like chaperones superfamily protein	Decreased	Root
AT4G28850	XTH26	xyloglucan endotransglucosylase/hydrolase 26	Increased	Root
AT4G29610	AT4G29610	Cytidine/deoxycytidylate deaminase family protein	Decreased	Root
AT4G30420	UMAMIT34	nodulin MtN21 /EamA-like transporter family protein	Decreased	Root
AT4G30740	AT4G30740	QWRF motif protein	Increased	Root
AT4G31351	AT4G31351	hypothetical protein	Increased	Root
AT4G31354	AT4G31354	hypothetical protein	Increased	Root
AT4G31530	AT4G31530	NAD(P)-binding Rossmann-fold superfamily protein	Increased	Root
AT4G31540	EXO70G1	exocyst subunit exo70 family protein G1	Decreased	Root
AT4G31560	HCF153	high chlorophyll fluorescence 153	Increased	Root
AT4G31640	AT4G31640	transcriptional factor B3 family protein	Decreased	Root
AT4G31650	AT4G31650	Transcriptional factor B3 family protein	Increased	Root
AT4G31875	AT4G31875	hypothetical protein	Increased	Root
AT4G32200	ASY2	DNA-binding HORMA family protein	Decreased	Root
AT4G32208	AT4G32208	heat shock protein 70 (Hsp 70) family protein	Decreased	Root
AT4G33720	AT4G33720	CAP (Cysteine-rich secretory proteins, Antigen 5, and Pathogenesis-related 1 protein) superfamily protein	Increased	Root
AT4G34131	UGT73B3	UDP-glucosyl transferase 73B3	Increased	Root
AT4G34650	SQS2	squalene synthase 2	Decreased	Root
AT4G34881	AT4G34881	transmembrane protein	Increased	Root
AT4G34900	XDH2	xanthine dehydrogenase 2	Decreased	Root
AT4G34930	AT4G34930	PLC-like phosphodiesterases superfamily protein	Increased	Root
AT4G35770	SEN1	Rhodanese/Cell cycle control phosphatase superfamily protein	Increased	Root
AT4G36040	J11	Chaperone DnaJ-domain superfamily protein	Increased	Root
AT4G36070	CPK18	calcium-dependent protein kinase 18	Increased	Root
AT4G36280	CRH1	Histidine kinase-, DNA gyrase B-, and HSP90-like ATPase family protein	Decreased	Root
AT4G36410	UBC17	ubiquitin-conjugating enzyme 17	Increased	Root
AT4G36470	AT4G36470	S-adenosyl-L-methionine-dependent methyltransferases superfamily protein	Increased	Root
AT4G36600	AT4G36600	Late embryogenesis abundant (LEA) protein	Decreased	Root
AT4G36670	PMT6	Major facilitator superfamily protein	Decreased	Root
AT4G36770	AT4G36770	UDP-Glycosyltransferase superfamily protein	Decreased	Root
AT4G36795	AT4G36795	hypothetical protein	Increased	Root
AT4G36820	AT4G36820	calcium uniporter (DUF607)	Increased	Root
AT4G36880	CP1	cysteine proteinase1	Increased	Root
AT4G37110	AT4G37110	Zinc-finger domain of monoamine-oxidase A repressor R1	Decreased	Root
AT4G37220	AT4G37220	Cold acclimation protein WCOR413 family	Decreased	Root
AT4G37520	AT4G37520	Peroxidase superfamily protein	Increased	Root
AT4G37530	AT4G37530	Peroxidase superfamily protein	Increased	Root
AT4G37550	AT4G37550	Acetamidase/Formamidase family protein	Increased	Root
AT4G37990	ELI3-2	cinnamyl alcohol dehydrogenase 8	Increased	Root
AT4G38470	STY46	ACT-like protein tyrosine kinase family protein	Increased	Root
AT4G39180	SEC14	Sec14p-like phosphatidylinositol transfer family protein	Increased	Root
AT4G39590	AT4G39590	Galactose oxidase/kelch repeat superfamily protein	Decreased	Root
AT4G39660	AGT2	alanine:glyoxylate aminotransferase 2	Decreased	Root
AT4G39740	HCC2	Thioredoxin superfamily protein	Decreased	Root
AT4G39780	AT4G39780	Integrase-type DNA-binding superfamily protein	Increased	Root
AT4G39955	AT4G39955	alpha/beta-Hydrolases superfamily protein	Increased	Root
AT5G01300	AT5G01300	PEBP (phosphatidylethanolamine-binding protein) family protein	Decreased	Root
AT5G01550	LECRKA4.2	lectin receptor kinase a4.1	Increased	Root
AT5G01600	FER1	ferretin 1	Increased	Root
AT5G02340	AT5G02340	Cysteine/Histidine-rich C1 domain family protein	Decreased	Root
AT5G02350	AT5G02350	Cysteine/Histidine-rich C1 domain family protein	Increased	Root
AT5G02650	AT5G02650	hypothetical protein	Increased	Root
AT5G02710	AT5G02710	zinc/iron-chelating domain protein	Increased	Root
AT5G02920	AT5G02920	F-box/RNI-like superfamily protein	Decreased	Root
AT5G02940	AT5G02940	ion channel POLLUX-like protein, putative (DUF1012)	Decreased	Root
AT5G03010	AT5G03010	Galactose oxidase/kelch repeat superfamily protein	Increased	Root
AT5G03204	AT5G03204	hypothetical protein	Decreased	Root
AT5G03350	AT5G03350	Legume lectin family protein	Increased	Root
AT5G03360	AT5G03360	cysteine/histidine-rich C1 domain protein	Decreased	Root
AT5G03390	AT5G03390	hypothetical protein (DUF295)	Increased	Root
AT5G03435	AT5G03435	Ca2 dependent plant phosphoribosyltransferase family protein	Increased	Root
AT5G03455	CDC25	Rhodanese/Cell cycle control phosphatase superfamily protein	Increased	Root
AT5G03495	AT5G03495	RNA-binding (RRM/RBD/RNP motifs) family protein	Increased	Root
AT5G03545	AT5G03545	expressed in response to phosphate starvation protein	Decreased	Root
AT5G03960	IQD12	IQ-domain 12	Increased	Root
AT5G04120	AT5G04120	Phosphoglycerate mutase family protein	Decreased	Root
AT5G04180	ACA3	alpha carbonic anhydrase 3	Decreased	Root
AT5G04220	SYTC	Calcium-dependent lipid-binding (CaLB domain) family protein	Increased	Root
AT5G04310	AT5G04310	Pectin lyase-like superfamily protein	Increased	Root
AT5G04490	VTE5	phytol kinase 1 VTE5	Increased	Root
AT5G04530	KCS19	3-ketoacyl-CoA synthase 19	Decreased	Root
AT5G05060	AT5G05060	Cystatin/monellin superfamily protein	Decreased	Root
AT5G05270	CHIL	Chalcone-flavanone isomerase family protein	Decreased	Root
AT5G05390	LAC12	laccase 12	Increased	Root
AT5G05400	AT5G05400	LRR and NB-ARC domains-containing disease resistance protein	Increased	Root
AT5G05600	AT5G05600	2-oxoglutarate (2OG) and Fe(II)-dependent oxygenase superfamily protein	Increased	Root
AT5G05653	AT5G05653	hypothetical protein	Decreased	Root
AT5G06250	DPA4	AP2/B3-like transcriptional factor family protein	Decreased	Root
AT5G06270	AT5G06270	hypothetical protein	Increased	Root
AT5G06570	AT5G06570	alpha/beta-Hydrolases superfamily protein	Increased	Root
AT5G06720	PA2	peroxidase 2	Increased	Root
AT5G06730	AT5G06730	Peroxidase superfamily protein	Increased	Root
AT5G06740	AT5G06740	Concanavalin A-like lectin protein kinase family protein	Increased	Root
AT5G06760	LEA4-5	Late Embryogenesis Abundant 4-5	Decreased	Root
AT5G06940	AT5G06940	Leucine-rich repeat receptor-like protein kinase family protein	Increased	Root
AT5G07010	ST2A	sulfotransferase 2A	Increased	Root
AT5G07040	AT5G07040	RING/U-box superfamily protein	Decreased	Root
AT5G07190	ATS3	embryo-specific protein 3	Increased	Root
AT5G07280	EMS1	Leucine-rich repeat transmembrane protein kinase	Increased	Root
AT5G07450	CYCP4;3	cyclin p4;3	Decreased	Root
AT5G07480	KUOX1	KAR-UP oxidoreductase 1	Decreased	Root
AT5G07560	GRP20	glycine-rich protein 20	Increased	Root
AT5G07880	SNAP29	synaptosomal-associated protein SNAP25-like 29	Increased	Root
AT5G08250	AT5G08250	Cytochrome P450 superfamily protein	Decreased	Root
AT5G08600	AT5G08600	U3 ribonucleoprotein (Utp) family protein	Increased	Root
AT5G08640	FLS1	flavonol synthase 1	Decreased	Root
AT5G09570	AT5G09570	Cox19-like CHCH family protein	Decreased	Root
AT5G09640	SCPL19	serine carboxypeptidase-like 19	Decreased	Root
AT5G09710	AT5G09710	Magnesium transporter CorA-like family protein	Decreased	Root
AT5G09976	AT5G09976	hypothetical protein	Decreased	Root
AT5G10230	ANNAT7	annexin 7	Increased	Root
AT5G10380	RING1	RING/U-box superfamily protein	Increased	Root
AT5G10625	AT5G10625	flowering-promoting factor-like protein	Increased	Root
AT5G10760	AT5G10760	Eukaryotic aspartyl protease family protein	Increased	Root
AT5G11290	AT5G11290	transmembrane protein, putative (DUF247)	Increased	Root
AT5G11930	AT5G11930	Thioredoxin superfamily protein	Decreased	Root
AT5G13170	SAG29	senescence-associated gene 29	Decreased	Root
AT5G13210	AT5G13210	Uncharacterized conserved protein UCP015417, vWA	Decreased	Root
AT5G13320	PBS3	Auxin-responsive GH3 family protein	Increased	Root
AT5G14380	AGP6	arabinogalactan protein 6	Increased	Root
AT5G14820	AT5G14820	Pentatricopeptide repeat (PPR) superfamily protein	Increased	Root
AT5G14920	AT5G14920	Gibberellin-regulated family protein	Increased	Root
AT5G15360	AT5G15360	transmembrane protein	Decreased	Root
AT5G15410	DND1	Cyclic nucleotide-regulated ion channel family protein	Increased	Root
AT5G15537	AT5G15537	transmembrane protein	Increased	Root
AT5G15780	AT5G15780	Pollen Ole e 1 allergen and extensin family protein	Decreased	Root
AT5G15940	AT5G15940	NAD(P)-binding Rossmann-fold superfamily protein	Decreased	Root
AT5G15950	AT5G15950	Adenosylmethionine decarboxylase family protein	Decreased	Root
AT5G16080	CXE17	carboxyesterase 17	Increased	Root
AT5G16330	AT5G16330	NC domain-containing protein-like protein	Decreased	Root
AT5G16340	AT5G16340	AMP-dependent synthetase and ligase family protein	Decreased	Root
AT5G16350	AT5G16350	O-acyltransferase (WSD1-like) family protein	Decreased	Root
AT5G16486	AT5G16486	RNA-directed DNA polymerase (reverse transcriptase)-related family protein	Increased	Root
AT5G16530	PIN5	Auxin efflux carrier family protein	Increased	Root
AT5G17040	AT5G17040	UDP-Glycosyltransferase superfamily protein	Increased	Root
AT5G17090	AT5G17090	Cystatin/monellin superfamily protein	Decreased	Root
AT5G17100	AT5G17100	Cystatin/monellin superfamily protein	Decreased	Root
AT5G17320	HDG9	homeodomain GLABROUS 9	Decreased	Root
AT5G17870	PSRP6	plastid-specific 50S ribosomal protein 6	Increased	Root
AT5G17880	CSA1	disease resistance protein (TIR-NBS-LRR class)	Increased	Root
AT5G17890	DAR4	DA1-related protein 4	Increased	Root
AT5G17900	AT5G17900	microfibrillar-associated protein-like protein	Increased	Root
AT5G18040	AT5G18040	target of trans acting-siR480/255 protein	Increased	Root
AT5G18350	AT5G18350	Disease resistance protein (TIR-NBS-LRR class) family	Increased	Root
AT5G18636	AT5G18636	Ta11-like non-LTR retrotransposon	Increased	Root
AT5G18770	AT5G18770	F-box/FBD-like domains containing protein	Decreased	Root
AT5G18850	AT5G18850	Low-density receptor-like protein	Increased	Root
AT5G18860	NSH3	inosine-uridine preferring nucleoside hydrolase family protein	Increased	Root
AT5G18937	AT5G18937	transmembrane protein	Decreased	Root
AT5G19100	AT5G19100	Eukaryotic aspartyl protease family protein	Decreased	Root
AT5G19170	AT5G19170	NEP-interacting protein, putative (DUF239)	Decreased	Root
AT5G19260	FAF3	FANTASTIC four-like protein (DUF3049)	Decreased	Root
AT5G19470	NUDT24	nudix hydrolase homolog 24	Decreased	Root
AT5G19880	AT5G19880	Peroxidase superfamily protein	Decreased	Root
AT5G20250	DIN10	Raffinose synthase family protein	Increased	Root
AT5G20420	CHR42	chromatin remodeling 42	Increased	Root
AT5G20450	AT5G20450	myosin	Increased	Root
AT5G20710	BGAL7	beta-galactosidase 7	Increased	Root
AT5G22145	AT5G22145	hypothetical protein	Decreased	Root
AT5G22390	AT5G22390	FANTASTIC four-like protein (DUF3049)	Decreased	Root
AT5G22460	AT5G22460	alpha/beta-Hydrolases superfamily protein	Decreased	Root
AT5G22500	FAR1	fatty acid reductase 1	Increased	Root
AT5G22530	AT5G22530	hypothetical protein	Increased	Root
AT5G22560	AT5G22560	transmembrane protein, putative (DUF247)	Increased	Root
AT5G22580	AT5G22580	Stress responsive A/B Barrel Domain-containing protein	Decreased	Root
AT5G22608	AT5G22608	hypothetical protein	Increased	Root
AT5G22860	AT5G22860	Serine carboxypeptidase S28 family protein	Increased	Root
AT5G23010	MAM1	methylthioalkylmalate synthase 1	Increased	Root
AT5G23240	AT5G23240	DNAJ heat shock N-terminal domain-containing protein	Increased	Root
AT5G23570	SGS3	XS domain-containing protein / XS zinc finger domain-containing protein-like protein	Decreased	Root
AT5G23700	AT5G23700	coiled-coil protein	Increased	Root
AT5G23780	DUF9	agenet domain protein (DOMAIN OF UNKNOWN FUNCTION 724 9)	Decreased	Root
AT5G23810	AAP7	amino acid permease 7	Decreased	Root
AT5G23840	AT5G23840	MD-2-related lipid recognition domain-containing protein	Increased	Root
AT5G23950	AT5G23950	Calcium-dependent lipid-binding (CaLB domain) family protein	Increased	Root
AT5G24080	AT5G24080	Protein kinase superfamily protein	Decreased	Root
AT5G24210	AT5G24210	alpha/beta-Hydrolases superfamily protein	Increased	Root
AT5G24230	AT5G24230	Lipase class 3-related protein	Increased	Root
AT5G24240	AT5G24240	phosphatidylinositol 4-kinase gamma-like protein	Decreased	Root
AT5G24275	AT5G24275	En/Spm-like transposon	Decreased	Root
AT5G24316	AT5G24316	proline-rich family protein	Decreased	Root
AT5G24352	AT5G24352	Serine/threonine-protein kinase WNK (With No Lysine)-like protein	Increased	Root
AT5G24355	AT5G24355	hypothetical protein	Increased	Root
AT5G24410	PGL4	6-phosphogluconolactonase 4	Increased	Root
AT5G24550	BGLU32	beta glucosidase 32	Decreased	Root
AT5G24570	AT5G24570	hypothetical protein	Increased	Root
AT5G24640	AT5G24640	hypothetical protein	Decreased	Root
AT5G24655	LSU4	response to low sulfur 4	Increased	Root
AT5G24670	EMB2820	Cytidine/deoxycytidylate deaminase family protein	Decreased	Root
AT5G24900	CYP714A2	cytochrome P450, family 714, subfamily A, polypeptide 2	Decreased	Root
AT5G24910	CYP714A1	cytochrome P450, family 714, subfamily A, polypeptide 1	Increased	Root
AT5G24950	CYP71A15	cytochrome P450, family 71, subfamily A, polypeptide 15	Decreased	Root
AT5G24990	AT5G24990	enhanced disease resistance-like protein (DUF1336)	Decreased	Root
AT5G25010	AT5G25010	enhanced disease resistance-like protein (DUF1336)	Decreased	Root
AT5G25120	CYP71B11	cytochrome p450, family 71, subfamily B, polypeptide 11	Decreased	Root
AT5G25230	AT5G25230	Ribosomal protein S5/Elongation factor G/III/V family protein	Decreased	Root
AT5G25250	FLOT1	SPFH/Band 7/PHB domain-containing membrane-associated protein family	Increased	Root
AT5G25260	AT5G25260	SPFH/Band 7/PHB domain-containing membrane-associated protein family	Increased	Root
AT5G25440	AT5G25440	Protein kinase superfamily protein	Increased	Root
AT5G25490	AT5G25490	Ran BP2/NZF zinc finger-like superfamily protein	Increased	Root
AT5G25610	RD22	BURP domain-containing protein	Decreased	Root
AT5G25910	RLP52	receptor like protein 52	Increased	Root
AT5G26140	LOG9	Putative lysine decarboxylase family protein	Increased	Root
AT5G26170	WRKY50	WRKY DNA-binding protein 50	Increased	Root
AT5G26260	AT5G26260	TRAF-like family protein	Increased	Root
AT5G26270	AT5G26270	transmembrane protein	Increased	Root
AT5G26280	AT5G26280	TRAF-like family protein	Increased	Root
AT5G26290	AT5G26290	TRAF-like family protein	Decreased	Root
AT5G26300	AT5G26300	TRAF-like family protein	Decreased	Root
AT5G26340	MSS1	Major facilitator superfamily protein	Decreased	Root
AT5G26690	AT5G26690	Heavy metal transport/detoxification superfamily protein	Increased	Root
AT5G26865	AT5G26865	AGAMOUS-like MADS-box protein	Increased	Root
AT5G26920	CBP60G	Cam-binding protein 60-like G	Increased	Root
AT5G26950	AGL93	AGAMOUS-like 93	Increased	Root
AT5G26970	AT5G26970	hypothetical protein	Decreased	Root
AT5G26980	SYP41	syntaxin of plants 41	Increased	Root
AT5G27010	AT5G27010	ARM repeat superfamily protein	Decreased	Root
AT5G27100	GLR2.1	glutamate receptor 2.1	Increased	Root
AT5G27200	ACP5	acyl carrier protein 5	Decreased	Root
AT5G27220	AT5G27220	Frigida-like protein	Decreased	Root
AT5G27300	AT5G27300	pentatricopeptide (PPR) repeat-containing protein	Decreased	Root
AT5G27420	CNI1	carbon/nitrogen insensitive 1	Increased	Root
AT5G27630	ACBP5	acyl-CoA binding protein 5	Decreased	Root
AT5G27940	WPP3	WPP domain protein 3	Decreased	Root
AT5G28235	AT5G28235	Ulp1 protease family protein	Decreased	Root
AT5G28350	AT5G28350	Quinoprotein amine dehydrogenase, beta chain-like; RIC1-like guanyl-nucleotide exchange factor	Increased	Root
AT5G28420	AT5G28420	Pentatricopeptide repeat (PPR) superfamily protein	Increased	Root
AT5G28442	AT5G28442	quinoprotein amine dehydrogenase, beta chain-like; RIC1-like guanyl-nucleotide exchange factor	Increased	Root
AT5G28510	BGLU24	beta glucosidase 24	Decreased	Root
AT5G28919	AT5G28919	hypothetical protein	Increased	Root
AT5G29624	AT5G29624	Cysteine/Histidine-rich C1 domain family protein	Decreased	Root
AT5G33390	AT5G33390	glycine-rich protein	Increased	Root
AT5G35525	AT5G35525	PLAC8 family protein	Increased	Root
AT5G36925	AT5G36925	hypothetical protein	Decreased	Root
AT5G36930	AT5G36930	Disease resistance protein (TIR-NBS-LRR class) family	Increased	Root
AT5G37210	AT5G37210	Cysteine/Histidine-rich C1 domain family protein	Decreased	Root
AT5G37340	AT5G37340	ZPR1 zinc-finger domain protein	Decreased	Root
AT5G37450	AT5G37450	Leucine-rich repeat protein kinase family protein	Increased	Root
AT5G37820	NIP4;2	NOD26-like intrinsic protein 4;2	Increased	Root
AT5G37940	AT5G37940	Zinc-binding dehydrogenase family protein	Decreased	Root
AT5G37950	AT5G37950	UDP-Glycosyltransferase superfamily protein	Decreased	Root
AT5G37980	AT5G37980	Zinc-binding dehydrogenase family protein	Decreased	Root
AT5G38010	AT5G38010	UDP-Glycosyltransferase superfamily protein	Decreased	Root
AT5G38020	AT5G38020	S-adenosyl-L-methionine-dependent methyltransferases superfamily protein	Decreased	Root
AT5G38120	4CL8	AMP-dependent synthetase and ligase family protein	Decreased	Root
AT5G38190	AT5G38190	myosin heavy chain-like protein	Decreased	Root
AT5G38260	AT5G38260	Protein kinase superfamily protein	Decreased	Root
AT5G38344	AT5G38344	Toll-Interleukin-Resistance (TIR) domain family protein	Increased	Root
AT5G38350	AT5G38350	Disease resistance protein (NBS-LRR class) family	Increased	Root
AT5G38540	AT5G38540	Mannose-binding lectin superfamily protein	Increased	Root
AT5G38590	AT5G38590	F-box/RNI-like/FBD-like domains-containing protein	Decreased	Root
AT5G38700	AT5G38700	cotton fiber protein	Increased	Root
AT5G38820	AT5G38820	Transmembrane amino acid transporter family protein	Increased	Root
AT5G38940	AT5G38940	RmlC-like cupins superfamily protein	Increased	Root
AT5G39090	AT5G39090	HXXXD-type acyl-transferase family protein	Decreased	Root
AT5G39100	GLP6	germin-like protein 6	Decreased	Root
AT5G39110	AT5G39110	RmlC-like cupins superfamily protein	Increased	Root
AT5G39120	AT5G39120	RmlC-like cupins superfamily protein	Increased	Root
AT5G39130	AT5G39130	RmlC-like cupins superfamily protein	Increased	Root
AT5G39150	AT5G39150	RmlC-like cupins superfamily protein	Increased	Root
AT5G39160	AT5G39160	RmlC-like cupins superfamily protein	Increased	Root
AT5G39180	AT5G39180	RmlC-like cupins superfamily protein	Increased	Root
AT5G39190	GER2	germin-like protein 2	Increased	Root
AT5G39420	cdc2cAt	CDC2C	Decreased	Root
AT5G39471	AT5G39471	Cysteine/Histidine-rich C1 domain family protein	Increased	Root
AT5G39493	AT5G39493	Plant self-incompatibility protein S1 family	Decreased	Root
AT5G39640	AT5G39640	Putative endonuclease or glycosyl hydrolase	Decreased	Root
AT5G39670	AT5G39670	Calcium-binding EF-hand family protein	Increased	Root
AT5G39770	AT5G39770	Restriction endonuclease, type II-like superfamily protein	Decreased	Root
AT5G39820	NAC094	NAC domain containing protein 94	Decreased	Root
AT5G40000	AT5G40000	P-loop containing nucleoside triphosphate hydrolases superfamily protein	Increased	Root
AT5G40010	AATP1	AAA-ATPase 1	Increased	Root
AT5G40320	AT5G40320	Cysteine/Histidine-rich C1 domain family protein	Decreased	Root
AT5G40380	CRK42	cysteine-rich RLK (RECEPTOR-like protein kinase) 42	Decreased	Root
AT5G40405	AT5G40405	Tetratricopeptide repeat (TPR)-like superfamily protein	Decreased	Root
AT5G40420	OLEO2	oleosin 2	Decreased	Root
AT5G40590	AT5G40590	Cysteine/Histidine-rich C1 domain family protein	Increased	Root
AT5G40910	AT5G40910	Disease resistance protein (TIR-NBS-LRR class) family	Increased	Root
AT5G41050	AT5G41050	Pollen Ole e 1 allergen and extensin family protein	Increased	Root
AT5G41280	AT5G41280	Receptor-like protein kinase-related family protein	Increased	Root
AT5G41300	AT5G41300	Receptor-like protein kinase-related family protein	Increased	Root
AT5G41310	AT5G41310	P-loop nucleoside triphosphate hydrolases superfamily protein with CH (Calponin Homology) domain-containing protein	Decreased	Root
AT5G41750	AT5G41750	Disease resistance protein (TIR-NBS-LRR class) family	Increased	Root
AT5G41850	AT5G41850	alpha/beta-Hydrolases superfamily protein	Increased	Root
AT5G42223	AT5G42223	Defensin-like (DEFL) family protein	Increased	Root
AT5G42230	scpl41	serine carboxypeptidase-like 41	Increased	Root
AT5G42235	AT5G42235	Expressed protein	Decreased	Root
AT5G43520	AT5G43520	Cysteine/Histidine-rich C1 domain family protein	Increased	Root
AT5G43750	PnsB5	NAD(P)H dehydrogenase 18	Increased	Root
AT5G43840	HSFA6A	heat shock transcription factor A6A	Decreased	Root
AT5G44020	AT5G44020	HAD superfamily, subfamily IIIB acid phosphatase	Increased	Root
AT5G44220	AT5G44220	F-box family protein	Decreased	Root
AT5G44440	AT5G44440	FAD-binding Berberine family protein	Decreased	Root
AT5G44567	AT5G44567	hypothetical protein	Decreased	Root
AT5G44578	AT5G44578	transmembrane protein	Increased	Root
AT5G44900	AT5G44900	Toll-Interleukin-Resistance (TIR) domain family protein	Increased	Root
AT5G44920	AT5G44920	Toll-Interleukin-Resistance (TIR) domain family protein	Increased	Root
AT5G44990	AT5G44990	Glutathione S-transferase family protein	Increased	Root
AT5G45070	PP2-A8	phloem protein 2-A8	Increased	Root
AT5G45080	PP2-A6	phloem protein 2-A6	Increased	Root
AT5G45090	PP2-A7	phloem protein 2-A7	Increased	Root
AT5G45095	AT5G45095	hypothetical protein	Increased	Root
AT5G45105	ZIP8	zinc transporter 8 precursor	Decreased	Root
AT5G45113	AT5G45113	mitochondrial transcription termination factor-related / mTERF-like protein	Decreased	Root
AT5G45115	AT5G45115	transcription termination factor family protein	Increased	Root
AT5G45150	RTL3	RNAse THREE-like protein 3	Decreased	Root
AT5G45210	AT5G45210	Disease resistance protein (TIR-NBS-LRR class) family	Decreased	Root
AT5G45220	AT5G45220	Disease resistance protein (TIR-NBS-LRR class) family	Increased	Root
AT5G45240	AT5G45240	Disease resistance protein (TIR-NBS-LRR class)	Increased	Root
AT5G45570	AT5G45570	Ulp1 protease family protein	Decreased	Root
AT5G45850	AT5G45850	hypothetical protein (DUF688)	Decreased	Root
AT5G45870	PYL12	PYR1-like 12	Increased	Root
AT5G45930	CHLI2	magnesium chelatase i2	Decreased	Root
AT5G46130	AT5G46130	hypothetical protein (DUF295)	Increased	Root
AT5G46240	KAT1	1	Increased	Root
AT5G46360	KCO3	Ca2 activated outward rectifying K channel 3	Decreased	Root
AT5G46490	AT5G46490	Disease resistance protein (TIR-NBS-LRR class) family	Decreased	Root
AT5G46500	AT5G46500	protein VARIATION IN COMPOUND TRIGGERED ROOT growth protein	Decreased	Root
AT5G46510	AT5G46510	Disease resistance protein (TIR-NBS-LRR class) family	Increased	Root
AT5G46520	AT5G46520	Disease resistance protein (TIR-NBS-LRR class) family	Increased	Root
AT5G46610	AT5G46610	aluminum activated malate transporter family protein	Decreased	Root
AT5G47000	AT5G47000	Peroxidase superfamily protein	Increased	Root
AT5G47260	AT5G47260	putative disease resistance protein	Decreased	Root
AT5G47280	ADR1-L3	ADR1-like 3	Decreased	Root
AT5G47590	AT5G47590	Heat shock protein HSP20/alpha crystallin family	Increased	Root
AT5G47600	AT5G47600	HSP20-like chaperones superfamily protein	Decreased	Root
AT5G48430	AT5G48430	Eukaryotic aspartyl protease family protein	Increased	Root
AT5G48485	DIR1	Bifunctional inhibitor/lipid-transfer protein/seed storage 2S albumin superfamily protein	Increased	Root
AT5G48490	AT5G48490	Bifunctional inhibitor/lipid-transfer protein/seed storage 2S albumin superfamily protein	Decreased	Root
AT5G48570	AT5G48570	FKBP-type peptidyl-prolyl cis-trans isomerase family protein	Increased	Root
AT5G48620	AT5G48620	Disease resistance protein (CC-NBS-LRR class) family	Increased	Root
AT5G48670	AGL80	AGAMOUS-like 80	Increased	Root
AT5G48770	AT5G48770	Disease resistance protein (TIR-NBS-LRR class) family	Increased	Root
AT5G48780	AT5G48780	disease resistance protein (TIR-NBS class)	Increased	Root
AT5G48950	DHNAT2	Thioesterase superfamily protein	Decreased	Root
AT5G48980	AT5G48980	Galactose oxidase/kelch repeat superfamily protein	Increased	Root
AT5G49140	AT5G49140	Disease resistance protein (TIR-NBS-LRR class) family	Increased	Root
AT5G49150	GEX2	gamete expressed 2	Increased	Root
AT5G49300	GATA16	GATA transcription factor 16	Increased	Root
AT5G49305	AT5G49305	importin subunit alpha	Decreased	Root
AT5G49420	AT5G49420	MADS-box transcription factor family protein	Decreased	Root
AT5G49440	AT5G49440	hypothetical protein	Increased	Root
AT5G49525	AT5G49525	transmembrane protein	Increased	Root
AT5G49645	AT5G49645	hypothetical protein	Increased	Root
AT5G49770	AT5G49770	Leucine-rich repeat protein kinase family protein	Increased	Root
AT5G49780	AT5G49780	Leucine-rich repeat protein kinase family protein	Increased	Root
AT5G49850	AT5G49850	Mannose-binding lectin superfamily protein	Decreased	Root
AT5G49870	AT5G49870	Mannose-binding lectin superfamily protein	Increased	Root
AT5G50260	CEP1	Cysteine proteinases superfamily protein	Decreased	Root
AT5G50360	AT5G50360	von willebrand factor A domain protein	Decreased	Root
AT5G50400	PAP27	purple acid phosphatase 27	Increased	Root
AT5G50530	AT5G50530	CBS / octicosapeptide/Phox/Bemp1 (PB1) domains-containing protein	Increased	Root
AT5G50640	AT5G50640	CBS/octicosapeptide/phox/Bemp1 domain protein	Increased	Root
AT5G50800	SWEET13	Nodulin MtN3 family protein	Decreased	Root
AT5G51500	AT5G51500	Plant invertase/pectin methylesterase inhibitor superfamily	Decreased	Root
AT5G51620	AT5G51620	Uncharacterized protein family (UPF0172)	Increased	Root
AT5G51810	GA20OX2	gibberellin 20 oxidase 2	Decreased	Root
AT5G51930	AT5G51930	Glucose-methanol-choline (GMC) oxidoreductase family protein	Decreased	Root
AT5G52300	LTI65	CAP160 protein	Decreased	Root
[truncated: 72 more rows]

## Sheet: Inflorescence|Leaf|Root_network
Table S5. List of network-connected genes in inflorescences, leaves, and roots following Venn diagram analysis.
[truncated: 479 more rows]

[truncated: 3 more sheets: Inflorescence_network, Leaf_network, Root_network]
